# Supplementary material for: Neural stem cell-encoded temporal patterning delineates an early window of malignant susceptibility in Drosophila
Source: eLife. 2016 Jun 14;5:e13463. doi: 10.7554/eLife.13463 (PMC4907696; doi:10.7554/eLife.13463)
Supplement: Figure 4—source data 1. — (A) Differentially expressed genes between nab>prosRNAi and nab>prosRNAi, chinmoRNAi late larval VNCs (p-value > 0,05). (B) Differentially expressed genes between nab>prosRNAi, chinmo and nab>prosRNAi late larval VNCs (p-value > 0,05). (C) List of genes that are commonly up- and down-regulated when comparing nab>prosRNAi vs. nab>prosRNAi, chinmoRNAi VNCs and nab>prosRNAi, chinmo and nab>prosRNAi VNCs. (D) Differentially expressed genes between nab>prosRNAi, chinmo and nab>prosRNAi, chinmoRNAi late larval VNCs (p-value > 0,05). (E) Enriched KEGG pathways for commonly up-regulated genes (see C). (F) Enriched GO for up-regaled and down-regulated genes. DOI: http://dx.doi.org/10.7554/eLife.13463.018 [file elife-13463-fig4-data1.xls]

## Sheet: Legend
Figure 4-Source data1: Differentially expressed genes and enriched GO terms and KEGG pathways between prosRNAi tumors expressing various levels of Chinmo. (A) Differentially expressed genes between nab>prosRNAi and nab>prosRNAi, chinmoRNAi late larval VNCs (p-value > 0,05). (B) Differentially expressed genes between nab>prosRNAi, chinmoFL and nab>prosRNAi late larval VNCs (p-value > 0,05). (C) Li…

## Sheet: A
(a) Differentially expressed genes between nab>prosRNAi (P) and nab>prosRNAi, chinmoRNAi (PC) late larval VNCs (p-value > 0,05).
id	baseMean	baseMeanP	baseMeanPC	fold change	log2FoldChange	pval	padj
CG14850	27.1012136106836	53.2464	0.955991	55.6976	5.79954	0.00893760777862893	0.0434850476212804
Hsc70-2	729.497913927367	1423.71	35.2838	40.3504	5.33451	9.6662254860172e-69	3.72375226473003e-65
Gr64a	24.449655385453	47.3465	1.5528	30.4911	4.93031	0.000311435846585394	0.00274543408008192
Cpr76Bc	1163.3144409978	2224.66	101.965	21.8179	4.44744	1.68904443451428e-73	9.76014326484074e-70
lin-28	98.1559335823604	187.239	9.07273	20.6376	4.3672	4.6864425220881e-11	2.69458787202847e-09
CG6293	506.261467140368	935.846	76.6771	12.205	3.6094	8.57064667432957e-32	8.25424696793557e-29
CG31157	115.206333697124	211.582	18.8302	11.2363	3.4901	1.36021975696226e-09	5.86569392955704e-08
CG1673	1933.82239503415	3424.87	442.779	7.73494	2.95139	4.09885464194984e-09	1.51890729494199e-07
CG12592	130.446241629164	225.558	35.3345	6.38351	2.67435	3.63374379452757e-07	8.26676713255022e-06
Cyp4ac3	101.956995488165	176.202	27.7123	6.35825	2.66863	9.77952861087872e-06	0.000145086023306708
Cpr64Aa	114.349773135433	196.9	31.7992	6.19199	2.6304	1.63399954990751e-06	3.0458278706905e-05
Poxn	228.4864070571	385.93	71.0429	5.43235	2.44158	1.105065650276e-09	4.91201681547683e-08
Sgs8	58.8709393001304	97.6094	20.1325	4.84834	2.27749	0.00129800596112671	0.00896120363963047
CG7916	127.430562557333	210.786	44.0752	4.78242	2.25774	0.000120362863147258	0.00123318582392984
CG10226	311.728145012261	503.082	120.374	4.17932	2.06327	0.0001133910034988	0.00117530029366425
BoYb	198.579505906288	317.644	79.5147	3.99479	1.99812	1.92005499969209e-06	3.48352835658423e-05
CG17111	259.899860615602	414.063	105.737	3.91598	1.96937	1.09069565219667e-07	2.85831511393126e-06
CG13029	166.218044553033	264.488	67.9479	3.89251	1.9607	1.9934226848391e-05	0.000268821306519084
Sip1	2950.36930953144	4689.46	1211.28	3.87149	1.95289	1.48795950266127e-28	9.05070945908224e-26
Cyp28a5	957.528911975027	1517.54	397.521	3.8175	1.93263	6.51973732716842e-15	6.72755395447192e-13
CG12496	683.560582838021	1070.24	296.882	3.60494	1.84997	3.30227446823289e-13	2.66883818387185e-11
Dcr-2	58175.8363331197	90569.4	25782.3	3.51286	1.81264	3.22565942998487e-21	8.87593953150836e-19
ImpL2	17827.2055316689	27298.3	8356.13	3.26686	1.7079	5.19865238864769e-07	1.12510909467418e-05
JhI-21	16369.2823586468	25006	7732.52	3.23388	1.69327	1.998960093024e-12	1.39168565030593e-10
CG9975	183.368583545127	278.959	87.7777	3.17802	1.66813	0.000135938299646602	0.00136138555373984
CG31918	1076.48307979796	1626.17	526.796	3.08691	1.62616	7.30253982193316e-06	0.000111782056585538
CG14615	90.3630745542359	136.38	44.346	3.07537	1.62076	0.00642497048812716	0.0333124198884188
CR31386	14282.8154743195	21515.3	7050.33	3.05167	1.6096	5.18085578317201e-11	2.94951479241965e-09
CG5535	8311.54614709595	12508	4115.1	3.03953	1.60385	1.77394199681444e-11	1.09633409931468e-09
CG6790	192.703951012189	289.682	95.726	3.02616	1.59749	0.000146996952330798	0.00145200322913421
Thor	8788.2554890375	13137.2	4439.33	2.95927	1.56524	9.5938826584353e-24	3.69588339611789e-21
CG9883	572.403115068665	855.551	289.255	2.95778	1.56451	8.36145385702686e-09	2.87599173290653e-07
Dgp-1	8547.72056648076	12763.6	4331.82	2.94648	1.55899	1.21230011616585e-07	3.12039029900417e-06
CR43242	161.725390792292	240.025	83.4257	2.87711	1.52462	0.000753876414486061	0.00569447694262445
Picot	5014.82059938433	7442.75	2586.89	2.87711	1.52462	4.09172577991871e-21	1.07472897360274e-18
Ork1	94.5060068187685	140.253	48.7589	2.87646	1.52429	0.00759359932133439	0.0380074609600093
CG6834	248.155567811237	368.259	128.052	2.87585	1.52399	0.000312965669900875	0.00275614637421054
mnd	13959.09913499	20706.6	7211.64	2.87127	1.52169	1.05449723190726e-07	2.77671929748959e-06
Cyp6a9	122.605761606854	180.037	65.1743	2.7624	1.46592	0.00293029550993165	0.0176107255373271
Rcd-1r	186.741096261597	274.01	99.4717	2.75466	1.46187	0.00369435299842486	0.0212733620342781
His1:CG33834	456.146198352897	665.963	246.33	2.70354	1.43485	0.000358193769252884	0.00308468360004142
CG6490	8103.59575007321	11816.7	4390.54	2.69139	1.42835	1.66424234909403e-20	4.09226570818716e-18
CG15556	1163.18271441704	1683.69	642.671	2.61984	1.38948	4.42432015183473e-07	9.72088745147414e-06
rempA	2028.25959868236	2932.72	1123.8	2.60966	1.38386	1.03468126291509e-13	9.05894799659829e-12
Sodh-2	518.991229474644	748.306	289.677	2.58324	1.36918	4.07529511612947e-05	0.000493691673554594
CG16879	19619.8775459073	28187.7	11052.1	2.55044	1.35075	9.07988383537662e-20	2.01800418241245e-17
Aats-asn	12533.9164436374	17980.5	7087.31	2.537	1.34313	5.23701975286404e-19	1.02583453023474e-16
ine	971.041461591933	1392.44	549.639	2.53338	1.34106	1.57923844819147e-05	0.000220692366937713
Oatp74D	5606.55454055483	8037.72	3175.39	2.53126	1.33985	2.68886837137058e-11	1.61850269624634e-09
Proc-R	697.422188174492	991.064	403.78	2.45447	1.29541	0.000612646804352112	0.0048132964771566
eg	248.121927584818	352.226	144.018	2.44572	1.29026	0.000531535692720622	0.00431690653603108
Mef2	2321.728978933	3282.65	1360.81	2.41228	1.2704	1.18863177385631e-12	8.74969261812573e-11
mael	739.120463212735	1041.29	436.95	2.38309	1.25283	0.000100235972522682	0.00105986014130341
CG43163	3078.32742867447	4336	1820.66	2.38155	1.2519	3.13890387955831e-13	2.5546698687363e-11
CR32205	426.0110661683	598.992	253.031	2.36727	1.24322	4.02097055911869e-05	0.000489161650018259
CG8316	424.377594248474	596.275	252.481	2.36167	1.2398	3.43172193807157e-05	0.000426915074685609
Imp	10289.1848813385	14456.7	6121.72	2.36154	1.23973	1.12131759517138e-08	3.75625143402772e-07
CG13305	7546.33049297975	10584	4508.7	2.34745	1.2311	3.48260527046758e-15	3.69252010190769e-13
Acf1	9043.46644484002	12676.1	5410.87	2.3427	1.22817	1.01005348513053e-15	1.14443020859348e-13
CG10512	5455.36131221694	7640.14	3270.59	2.33601	1.22405	2.20819976719914e-14	2.14455165626222e-12
CG42709	12928.921602602	18106.7	7751.14	2.336	1.22404	3.98428834032727e-16	4.79650211970441e-14
ftz-f1	2932.59194859793	4090.38	1774.8	2.30469	1.20457	2.51444253789892e-12	1.69938084271917e-10
CG4213	167.42953594395	233.327	101.532	2.29805	1.20041	0.00631170524467295	0.0328134851609021
Pex7	39695.9973905222	55292.6	24099.4	2.29436	1.19809	2.58907041416905e-16	3.25237899745127e-14
ytr	21879.3835419929	30346.8	13412	2.26266	1.17802	9.06311155554982e-16	1.03705326977712e-13
CR43469	401.48444746191	556.482	246.487	2.25765	1.17482	0.000125329859377425	0.0012757903256814
hig	17633.3470792896	24424.3	10842.4	2.25265	1.17162	2.26592885451746e-15	2.47050375204323e-13
CG11125	417.746782296749	578.29	257.203	2.24838	1.16888	7.8440071213151e-05	0.000866665299245111
asparagine-synthetase	5756.12704964892	7958.11	3554.15	2.2391	1.16292	2.27271296112629e-07	5.55301135131851e-06
CG34104	661.94105671067	914.264	409.618	2.23199	1.15833	3.23063324079479e-06	5.5560161255752e-05
krimp	1510.26058002396	2082.31	938.207	2.21946	1.15021	1.10268381639384e-08	3.70456885641385e-07
CG12512	339.266623890126	467.356	211.177	2.2131	1.14607	0.00895466505471014	0.043537679443536
mtg	221.990766519916	305.797	138.184	2.21296	1.14598	0.00277867372469733	0.0169016485454353
Ir76a	829.672803280527	1140.73	518.616	2.19956	1.13722	1.26431980627569e-06	2.4640377742206e-05
Oatp33Ea	176.343901839388	242.417	110.27	2.19839	1.13645	0.0061542534206073	0.0320959868149633
klu	8793.29787223296	12062.4	5524.19	2.18356	1.12668	1.95261680430086e-13	1.65929355936066e-11
Cad74A	1865.23798336472	2557.41	1173.06	2.18011	1.1244	1.40843002767144e-09	6.05101331962782e-08
ind	260.538053526991	356.74	164.336	2.1708	1.11823	0.00229258246497036	0.0144208921562246
CG17341	21859.5370346444	29900.5	13818.5	2.1638	1.11357	3.02448170285162e-14	2.88875496197158e-12
CR44169	345.434518059552	472.399	218.47	2.16231	1.11257	0.000536900808346729	0.00434217119808477
dpn	9753.05968256555	13327.5	6178.58	2.15705	1.10906	3.93215412647661e-13	3.12468407632753e-11
pog	16265.6909617922	22203	10328.4	2.14971	1.10414	1.01128459389546e-13	8.92169164248079e-12
CG5953	913.292952579612	1246.28	580.305	2.14763	1.10274	2.06503759002621e-05	0.000276222678564038
CG31808	1234.89435463352	1677.65	792.137	2.11788	1.08262	0.00824515350767142	0.0406177489719346
CG10361	1052.38756414162	1427.41	677.366	2.10729	1.07539	1.89027013291989e-06	3.44029164191419e-05
E(spl)mgamma-HLH	1321.71043690346	1792.63	850.786	2.10703	1.07521	2.08449035792403e-07	5.11474629862589e-06
unpg	1316.25498880748	1785.04	847.468	2.10633	1.07473	1.52161921761307e-07	3.87342583655379e-06
Rbf2	1867.28913994706	2530.13	1204.45	2.10065	1.07083	1.51551488457842e-08	4.96170128075717e-07
CG12206	248.725985410467	336.924	160.528	2.09885	1.0696	0.00298875666859613	0.0179154879766419
Aats-ile	18304.8057916773	24735.5	11874.1	2.08315	1.05877	6.64091753586809e-13	5.08272079218726e-11
tai	7105.09772634321	9589.25	4620.94	2.07517	1.05323	7.7784255454453e-12	5.05029573195007e-10
phr6-4	838.320291557737	1130.2	546.445	2.06827	1.04842	9.96364529704191e-06	0.000147438986809108
CG12075	303.883124679472	409.555	198.211	2.06626	1.04702	0.00164104573813009	0.0108809900146698
CG4407	1226.74217441697	1653.13	800.351	2.06551	1.0465	6.00521952920938e-07	1.28285253417879e-05
CG7352	525.919223195237	708.304	343.535	2.06181	1.04391	0.000154926858002856	0.00151607933779763
CG9993	890.64339443563	1198.28	583.005	2.05535	1.03939	6.53865227038612e-06	0.000101432488978325
ex	5206.71203312656	7003.25	3410.18	2.05363	1.03818	5.2812107120454e-11	2.99190942152493e-09
Irk3	515.727738530552	692.99	338.466	2.04744	1.03382	0.00016568304925084	0.00161314153343889
apt	14596.759339975	19612.5	9581.04	2.04701	1.03352	4.31202241064945e-12	2.86402545976297e-10
mas	857.883579301116	1151.68	564.09	2.04165	1.02974	8.39579448665195e-06	0.000127336216380888
L	3156.21092851126	4237.05	2075.37	2.04159	1.02969	1.13791441917345e-09	5.03865016949716e-08
gd	825.863147064772	1108.31	543.413	2.03954	1.02825	1.86343405774405e-05	0.00025336126359233
CG17265	1532.94102753659	2056.03	1009.85	2.03597	1.02572	1.90322379292993e-07	4.76094315473836e-06
CG42235	1052.31024370405	1408.99	695.631	2.02548	1.01827	1.88233216876486e-06	3.43124808744723e-05
CG3940	4672.42244961192	6249.58	3095.27	2.01908	1.01369	3.49249978491246e-10	1.70307257444022e-08
CG12204	1240.71699850209	1659.09	822.34	2.01753	1.01259	1.19918228477242e-06	2.35296259170031e-05
JhI-1	2697.66976938344	3607.13	1788.21	2.01718	1.01234	9.07750265198845e-09	3.09465186280326e-07
png	497.854005073102	665.132	330.576	2.01204	1.00866	0.000470623262590007	0.00388777201268957
alphaPS5	230.856852756881	308.23	153.484	2.00822	1.00592	0.00687963496189236	0.0351493993167949
CG9451	254.918944846588	340.246	169.592	2.00626	1.00451	0.004478785728472	0.0247306864137367
CG12708	1632.71136825107	2177.63	1087.79	2.00189	1.00136	2.76962877832418e-07	6.58613164425772e-06
hkb	2043.83137896037	2721.18	1366.49	1.99137	0.993758	1.01571126658409e-07	2.69233374034686e-06
Aats-his	10034.2432696951	13358.6	6709.91	1.99087	0.993401	6.83158655105122e-11	3.77763855361239e-09
CG31869	1217.39399607699	1619.8	814.984	1.98753	0.990975	9.90474707317171e-07	1.97360624008009e-05
ey	2303.76906766144	3063.77	1543.77	1.98461	0.988853	4.18858240771547e-08	1.23374582126752e-06
del	2865.84997946021	3805.44	1926.26	1.97556	0.982264	2.38198577007793e-07	5.79549674627171e-06
CBP	5983.04491347386	7944.45	4021.64	1.97542	0.982162	8.58588136059815e-06	0.000129878312675959
Cks30A	6724.05952756929	8920.47	4527.65	1.97022	0.978359	5.47130533125339e-10	2.57040145175998e-08
RhoGEF4	6179.15071435829	8178.89	4179.41	1.95695	0.968605	9.51256887139818e-10	4.29440462682612e-08
CG9990	1603.40797212883	2120.12	1086.7	1.95097	0.964194	6.38128293797015e-07	1.35070488853701e-05
Spindly	3383.83165261565	4471.9	2295.76	1.9479	0.961918	1.73048454389239e-08	5.58637147311852e-07
PsGEF	7928.23618036358	10476.3	5380.13	1.94723	0.961421	2.48991178279042e-10	1.24571041011727e-08
CG10376	1470.22943245712	1942.07	998.384	1.94522	0.959932	1.36691376822449e-06	2.62852286511987e-05
btd	575.416654169343	759.94	390.894	1.94411	0.959108	0.00022395367046416	0.00206727841018714
msb1l	4888.6506839276	6456.17	3321.14	1.94396	0.959001	3.88559315686749e-09	1.45798052317914e-07
mira	46280.2799702473	61103.4	31457.2	1.94243	0.957863	4.48162152113023e-11	2.5897049959851e-09
CG15646	2019.31852613395	2665.17	1373.47	1.94047	0.956407	3.31430831178174e-07	7.69145806410874e-06
timeout	1846.0523252076	2436.35	1255.76	1.94014	0.956164	3.74720245609185e-07	8.49806454082534e-06
neb	2756.73889493838	3636.42	1877.06	1.9373	0.954044	5.45340540858217e-08	1.56002490858872e-06
ncd	8054.82148060243	10624.3	5485.32	1.93687	0.953725	7.66702979934073e-10	3.52706001071991e-08
CG7457	1391.81721680766	1834.57	949.068	1.93302	0.950856	2.34190695288141e-06	4.17676213803248e-05
mRpL37	2809.77487081447	3700.99	1918.56	1.92905	0.947887	6.38348207500337e-08	1.77341111396187e-06
hd	838.075571440319	1103.76	572.396	1.92831	0.947335	5.97677769066775e-05	0.00067719235069654
wor	9906.94073676837	13047	6766.9	1.92806	0.947148	6.42114596659559e-07	1.35418218861214e-05
spd-2	6826.30353529818	8986.15	4666.46	1.92569	0.945374	1.49524773624348e-09	6.35315370873746e-08
CG9203	1031.24388349722	1356.86	705.625	1.92292	0.943302	1.86819451493806e-05	0.000253710035360037
CG9114	2167.62263442894	2850.53	1484.71	1.91992	0.941046	3.39478823883872e-07	7.84671353525182e-06
Incenp	10313.1391473887	13557.3	7069	1.91785	0.93949	6.04928386396824e-10	2.81901506515649e-08
norpA	4435.6756521269	5830.47	3040.88	1.91736	0.939125	5.60431151084372e-09	1.99914307040932e-07
CG5955	616.856603535412	810.619	423.094	1.91593	0.938045	0.00252092339251718	0.0156132431121763
CG9305	4827.18721713054	6342.5	3311.88	1.91508	0.937402	6.41543781914856e-09	2.26046386816768e-07
CG32165	509.335409033607	669.01	349.66	1.91332	0.936075	0.000749848182189725	0.00567517710646146
sip2	7688.58831616706	10096.1	5281.07	1.91176	0.934898	1.88412008737247e-09	7.83265318336819e-08
ase	6491.55832233306	8523.77	4459.35	1.91144	0.934658	2.79529395376678e-09	1.11014474995473e-07
CG12010	869.746682850639	1141.55	597.944	1.90912	0.932911	4.76947060684799e-05	0.000564762006181786
tum	9033.98571067255	11854.8	6213.15	1.90802	0.932077	1.18756181848572e-09	5.23841676955705e-08
ptr	5078.47577019674	6661.99	3494.96	1.90617	0.930676	5.66537163799855e-09	2.01460615447229e-07
mei-38	2031.12637388544	2663.4	1398.85	1.90399	0.929025	6.25227559499852e-07	1.33139077089149e-05
CG1607	22682.6101296147	29743	15622.2	1.90389	0.928949	1.21177082309993e-10	6.39471936190223e-09
CG16989	3130.29098728253	4104.06	2156.52	1.9031	0.92835	5.07147368858714e-08	1.45436777714644e-06
CR43283	483843.993550088	634282	333406	1.90243	0.927847	8.08453063466009e-11	4.44918669260794e-09
sofe	1219.34809273484	1598.03	840.667	1.90091	0.926687	9.33962069520458e-06	0.000139635182890659
Spn42Dc	801.32017168251	1049.9	552.742	1.89944	0.92557	8.35538808489574e-05	0.000910973774501321
conv	1127.06896874578	1476.4	777.733	1.89834	0.924741	1.29508662238131e-05	0.000185929392482743
Spc105R	7609.22270555702	9964.51	5253.94	1.89658	0.923398	2.35197429833762e-09	9.50411432373704e-08
dm	12505.6588527127	16365.5	8645.84	1.89287	0.920577	5.10784798908785e-10	2.41931963974952e-08
CG8399	1616.39295601313	2114.89	1117.89	1.89186	0.919802	2.24487867651776e-06	4.03484647970697e-05
pon	7125.18861600199	9319.33	4931.05	1.88993	0.918331	4.96730495927646e-09	1.80525608221252e-07
mRpL28	4121.11426724019	5388.41	2853.82	1.88814	0.916964	2.67847921315126e-08	8.27678723700244e-07
Cpr64Ac	7825.40056570759	10225.4	5425.37	1.88474	0.914368	3.18505901154277e-07	7.45136174016189e-06
CG2812	733.836129182054	958.12	509.552	1.88032	0.910977	0.00017224882186214	0.00166444785473307
Cda4	309.508779601108	403.88	215.138	1.87731	0.908665	0.0039953567386766	0.0226455801024451
Ir62a	293.52144955856	382.997	204.046	1.87702	0.908441	0.00675429975178881	0.034659400399535
CG3679	1921.17690590146	2504.98	1337.37	1.87306	0.9054	1.18105409246783e-06	2.32528827029825e-05
CG8801	53532.0892793392	69765.9	37298.3	1.87048	0.903411	1.97984667314172e-07	4.91825973068006e-06
roX1	62744.3548977363	81680.5	43808.2	1.8645	0.898792	5.52071684903056e-10	2.58311435725693e-08
CG3704	3617.87804329097	4709.65	2526.1	1.86439	0.898708	1.1298308520165e-07	2.93425958578758e-06
CG5895	1250.32483230471	1627.37	873.278	1.86352	0.89803	7.82800145179503e-06	0.00011919395622977
dream	744.091890622554	968.469	519.715	1.86346	0.897985	0.000206898023381893	0.00195034294961218
CG15561	698.478876063912	908.547	488.41	1.86021	0.895468	0.000355381635180257	0.00306274836523358
Klp61F	7491.464451905	9742.2	5240.73	1.85894	0.89448	7.14635983649658e-09	2.48019461352526e-07
CG11399	3653.19203739158	4749.14	2557.24	1.85713	0.893077	7.46052851554276e-08	2.02873713068536e-06
Caf1-105	2120.77913161341	2756.96	1484.6	1.85703	0.892999	1.081304013522e-06	2.13983398703317e-05
CG11120	6255.32858412759	8130.9	4379.76	1.85647	0.892564	1.40835853847101e-08	4.63715089148417e-07
ldbr	1027.08512623821	1334.92	719.252	1.85598	0.892181	5.3347490831774e-05	0.000616823427583533
mus81	773.863130785072	1005.62	542.108	1.85501	0.891431	0.000214949630239475	0.00200013919217199
CG9667	1779.16406248419	2311.79	1246.53	1.85458	0.891089	3.67236244013097e-06	6.13316368794705e-05
CG6425	913.356150841945	1186.72	639.995	1.85426	0.890845	8.38373709557325e-05	0.000912958307104802
CG1806	938.373214898388	1219.06	657.683	1.85357	0.890309	9.97827074251307e-05	0.00105700160376924
Rcd5	7729.93069899474	10034.9	5425	1.84975	0.887327	8.26676365730542e-09	2.85191007723817e-07
CG13373	519.494191490676	674.031	364.958	1.84687	0.885085	0.00134441900825065	0.00922151647454313
Bj1	15195.0580564825	19711.4	10678.7	1.84585	0.884285	3.29992942301622e-09	1.27549445959192e-07
CD98hc	32006.0138430533	41517.5	22494.5	1.84568	0.884149	7.98435046186836e-10	3.64723866750247e-08
CG3552	961.991270265013	1247.49	676.497	1.84404	0.882867	7.18319615971587e-05	0.000800958328940763
CG4404	445.902997368878	577.948	313.858	1.84144	0.88083	0.00285712606493586	0.0172878565091433
kst	8628.07022114128	11176.1	6080.05	1.83816	0.878261	9.51888296789854e-09	3.23558030764716e-07
Slbp	3004.84220892357	3892.04	2117.65	1.83791	0.878065	4.01152859589287e-07	9.00218174422018e-06
CG11417	3453.67665175489	4471.92	2435.43	1.83619	0.876717	1.96577514093007e-07	4.89622053959672e-06
grh	18239.2069043108	23604.8	12873.6	1.83359	0.874671	2.99762252833214e-09	1.18237281774521e-07
Naam	295.621596690058	382.381	208.862	1.83078	0.87246	0.0101464732697419	0.0480585211386913
CG10200	522.509766156648	675.699	369.32	1.82957	0.871508	0.00183938434353622	0.0119694621949595
corn	13927.363899657	18008	9846.72	1.82883	0.870924	3.79329341105518e-09	1.42798345119103e-07
DNApol-eta	1427.72706144092	1845.69	1009.77	1.82784	0.870138	1.25711429475926e-05	0.000181619359740782
pita	7486.06583188194	9676.26	5295.87	1.82713	0.869581	2.01082895527013e-08	6.43743773851991e-07
DNApol-epsilon	3533.24692236967	4565.72	2500.77	1.82572	0.868468	2.33756164789905e-07	5.6994092752678e-06
thr	4307.33965676264	5565.54	3049.14	1.82528	0.86812	1.3217300340406e-07	3.37947654942637e-06
LpR2	3378.58296947218	4365.1	2392.07	1.82482	0.867754	0.00914958728991289	0.0442249185736191
DNApol-delta	2185.61736244153	2819.09	1552.14	1.81626	0.860971	2.49995922686025e-06	4.43809965972718e-05
tap	3463.19173195544	4465.39	2461	1.81446	0.859543	6.60746366354973e-07	1.38588852195362e-05
ken	2057.08233800404	2651.51	1462.66	1.81281	0.858224	3.01839589780503e-06	5.23777798662654e-05
CR43468	326.41476160825	420.599	232.231	1.81113	0.856887	0.00928454897646186	0.0447649280437921
Sse	868.828938669899	1119.38	618.278	1.81048	0.856372	0.000218218903113333	0.00202612899127311
wech	12668.4831025118	16318.5	9018.43	1.80946	0.855563	1.34518035730596e-08	4.45451271902149e-07
blot	4688.52523374341	6037.65	3339.4	1.808	0.854397	1.27140335893216e-07	3.25800634571596e-06
CG32533	3313.41296982108	4264.82	2362	1.8056	0.852475	3.78535733255954e-07	8.56113007678876e-06
CG8478	4606.61347392947	5928.8	3284.43	1.80512	0.852097	1.98402827188206e-07	4.91825973068006e-06
CG13742	778.811934982756	1001.79	555.832	1.80233	0.849863	0.000385319912262386	0.00328787727176156
CG9839	2983.01138558026	3837.06	2128.96	1.80232	0.849854	8.8387343575517e-07	1.78582610087806e-05
CycB3	9613.54682714175	12364.4	6862.69	1.80169	0.849347	2.54410095812885e-08	7.90381042287502e-07
CG9925	787.801980343776	1013.2	562.405	1.80155	0.849236	0.00576853432716766	0.0303583566571387
dup	6754.12209389775	8685.32	4822.93	1.80084	0.84867	6.08382513045465e-08	1.70657201535593e-06
klar	23471.5039161217	30178.2	16764.8	1.80009	0.848067	6.8574016072193e-09	2.40154516286768e-07
ana3	2526.02177446864	3246.93	1805.12	1.79873	0.846981	1.75625649354123e-06	3.21155954048354e-05
Phf7	1493.00791630318	1918.67	1067.34	1.79762	0.846086	2.10559114485392e-05	0.000280672628155441
Mcm10	1740.39758311998	2235.67	1245.12	1.79554	0.844418	1.2631599018436e-05	0.000182251423041279
CG7686	6444.89312836357	8278.9	4610.88	1.79551	0.844397	6.7042887365706e-08	1.83605367129257e-06
mars	7114.28903016226	9130.2	5098.37	1.79081	0.84061	6.58715465196669e-08	1.8125653883995e-06
fw	3060.68659595997	3925.19	2196.18	1.78728	0.837768	1.31985896348998e-06	2.55504355796545e-05
Ndc80	2398.4717014392	3073.51	1723.43	1.78337	0.834603	3.96178106310462e-06	6.57849191757185e-05
Art7	1318.7695148602	1689.54	948.003	1.7822	0.833663	4.0175262918462e-05	0.000489161650018259
CG34406	386.202576724238	494.455	277.95	1.77894	0.831017	0.00679408930704239	0.034835532440767
slp2	2523.76818486387	3231.1	1816.44	1.77881	0.830913	3.16313796754812e-06	5.4480455277129e-05
CG15107	1315.45888284022	1683.91	947.003	1.77815	0.830377	5.46860095625443e-05	0.000627612922059906
ball	6715.26704254973	8595.43	4835.1	1.77771	0.830023	1.05475449649384e-07	2.77671929748959e-06
CG10462	3629.80981803483	4645.88	2613.74	1.77748	0.829836	7.460289203299e-07	1.54237141900763e-05
CG13895	2526.33818084977	3231.24	1821.43	1.77401	0.827015	3.05072985709518e-06	5.28594976888291e-05
N	11332.0189375152	14490.1	8173.94	1.77272	0.825963	4.25178208586263e-08	1.24085468601804e-06
Klp67A	3826.50737109996	4892.41	2760.61	1.77222	0.825558	8.09412464928749e-07	1.65271728925469e-05
RhoGAP54D	2895.78969569677	3701.93	2089.65	1.77155	0.825015	1.65131453618799e-06	3.06328123510829e-05
ana1	4877.69396599869	6235.19	3520.19	1.77126	0.82478	3.17827837757884e-07	7.45058077275428e-06
Cp110	1469.87297813997	1878.94	1060.8	1.77124	0.824761	3.5252641871663e-05	0.00043718900189265
eco	3637.04004174771	4647.49	2626.59	1.7694	0.823264	8.34837239402083e-07	1.69564393247274e-05
SMC2	7122.75066278053	9099.94	5145.56	1.7685	0.822528	1.21579640101706e-07	3.12243533478982e-06
insc	8687.51881725234	11095	6280.05	1.76671	0.821062	6.46967778135803e-08	1.7930471491404e-06
fru	9568.5450806151	12217.2	6919.87	1.76553	0.820099	6.68906763596696e-08	1.83605367129257e-06
CG2794	1983.41482870712	2531.63	1435.2	1.76396	0.818814	9.0588381406326e-06	0.000136141732628467
Orc2	2022.37990658709	2581	1463.76	1.76328	0.818258	1.09497532210554e-05	0.000159780679262294
CG33123	9106.74379332581	11615.7	6597.76	1.76056	0.816032	6.58645881163183e-08	1.8125653883995e-06
zwilch	2027.42070806408	2584.99	1469.86	1.75867	0.814481	1.28163820835375e-05	0.000184227522063984
Klp3A	5800.95001427648	7387.39	4214.51	1.75285	0.809701	3.22391407630358e-07	7.51184979432269e-06
Rrp46	1272.50186534817	1620.44	924.559	1.75267	0.809551	0.000116444549156347	0.00119979627955081
Fancl	687.69095004998	875.582	499.8	1.75186	0.80889	0.00143760973809618	0.00973313165974083
CG5589	2039.07986325659	2595.82	1482.34	1.75116	0.808308	1.33065979740852e-05	0.000190091907029051
path	37804.5131680392	48125.7	27483.3	1.75109	0.808251	2.70629074313854e-07	6.47548698104598e-06
CG2694	3007.28023209692	3827.64	2186.92	1.75025	0.807559	3.33714763118644e-06	5.70498520127605e-05
Mlh1	1541.24821472171	1961.54	1120.96	1.74988	0.807254	5.33722789290934e-05	0.000616823427583533
CycE	11189.7527487019	14239.1	8140.4	1.74919	0.806686	9.87070202362106e-08	2.62847242596748e-06
CG4730	664.555722720358	845.247	483.865	1.74687	0.804769	0.00123783593457703	0.00862306805057667
CG15047	762.328138536195	969.38	555.277	1.74576	0.803856	0.00101981442496924	0.00736164603958121
CG13624	5309.64962312708	6749.76	3869.54	1.74433	0.802672	3.53379628267464e-07	8.08714527502393e-06
Cdc6	1447.18765004519	1839.31	1055.06	1.74332	0.801836	6.39603016911984e-05	0.000717659423927359
MYPT-75D	1901.38879594133	2416.3	1386.47	1.74277	0.801381	1.67250689494072e-05	0.000230658259962171
cmet	7015.01267558289	8912.01	5118.02	1.7413	0.800165	2.85680076332241e-07	6.76558328313875e-06
DNApol-alpha180	3994.69378702592	5073.08	2916.3	1.73956	0.798721	1.31628840716284e-06	2.55240689959411e-05
CG9596	1542.84240062775	1958.61	1127.08	1.73778	0.797246	5.95119414572813e-05	0.000674955355664181
CG4455	2810.19041892839	3566.48	2053.9	1.73644	0.796133	4.89885843035318e-06	7.92942673383637e-05
asp	9483.4841987118	12034.8	6932.16	1.73608	0.795835	1.54047253352358e-07	3.9128002351499e-06
CG3630	756.724117748423	960.274	553.175	1.73593	0.79571	0.000963912162524948	0.00702391731544819
CG4364	21299.5742659948	27025.8	15573.3	1.73539	0.795264	5.06504179843111e-07	1.10031368542234e-05
CG5645	1601.09819254446	2029.99	1172.21	1.73176	0.792241	4.35275885352635e-05	0.000523463413841873
BubR1	4854.74640534075	6154.02	3555.47	1.73086	0.791488	9.51714680841736e-07	1.90293539212594e-05
CG3838	973.711500764047	1234.27	713.156	1.73071	0.791365	0.000376754468244004	0.00322768820570494
CG7357	2497.41117120036	3163.73	1831.09	1.72778	0.788923	8.50013914460125e-06	0.000128749814015933
CG6678	460.075461984815	582.44	337.711	1.72467	0.786321	0.00613514115977284	0.0320252151686968
Ts	3029.36304973562	3834.42	2224.31	1.72387	0.78565	6.22446879287806e-06	9.73792601915309e-05
Poc1	4045.31001501518	5116.65	2973.97	1.72048	0.782813	2.92546748688423e-06	5.10719452355302e-05
phyl	2768.61905199143	3501.76	2035.48	1.72036	0.782713	5.45428563288432e-06	8.71855865273085e-05
Ote	4480.99022016608	5666.34	3295.64	1.71935	0.781861	1.66722391052041e-06	3.0828970774215e-05
sqz	1928.69399629454	2438.87	1418.51	1.71931	0.781834	2.44769825512e-05	0.000318624245522764
Orc1	1999.82079169765	2528.36	1471.28	1.71848	0.781135	2.5512003379499e-05	0.000327602470063189
Mcm2	9866.15180623911	12471.4	7260.89	1.71762	0.780407	3.42864176971599e-07	7.89338903039995e-06
ana2	809.371434626492	1023.03	595.715	1.71731	0.780153	0.000929684556484822	0.00683049231995873
Dl	3200.57809565391	4044.56	2356.6	1.71627	0.779275	4.42453372128639e-06	7.26443619304365e-05
bsf	8434.36977054372	10657.7	6211.08	1.71591	0.778975	3.04706011215523e-07	7.18670892166898e-06
Cdk7	1850.22997634591	2337.74	1362.72	1.7155	0.77863	3.70380819534863e-05	0.000454887474108864
Sas10	2820.67664486819	3563.68	2077.67	1.71522	0.778398	9.98198394887384e-06	0.000147521468666413
CG12179	2351.78574005498	2970.52	1733.06	1.71403	0.777395	1.54318994911241e-05	0.000216177530204753
opa	778.314507415913	983.076	573.553	1.71401	0.777378	0.000881322273016974	0.00652494651457858
Aldh	10060.8068267543	12707	7414.59	1.71379	0.777187	3.00404856670297e-06	5.22072019329116e-05
Dref	9278.85872977837	11718.5	6839.19	1.71344	0.776893	4.02256378944532e-07	9.00324049274227e-06
SAK	3004.14931805975	3794	2214.3	1.71341	0.776866	7.04910378114606e-06	0.00010818447517197
CG2017	5810.03239688022	7336.55	4283.51	1.71274	0.776308	1.10496172354659e-06	2.17918816365665e-05
Rbm13	2808.34373421439	3546.15	2070.54	1.71267	0.776248	1.06241957397027e-05	0.000156015031974262
Chd3	1942.23741288326	2451.76	1432.72	1.71126	0.77506	3.61236043029175e-05	0.000444952357689433
CG43066	11868.9619278558	14981.6	8756.36	1.71094	0.774786	2.62012314635359e-07	6.29442486044951e-06
CG14803	1657.81071995883	2092.42	1223.21	1.7106	0.774502	5.30000230029077e-05	0.000614364358921368
CG5924	1712.03719305224	2160.27	1263.81	1.70934	0.773435	7.18693248344355e-05	0.000800958328940763
feo	7276.25652618917	9178.57	5373.94	1.70798	0.772288	6.83757967087484e-07	1.42638823567329e-05
CG6071	561.382930562564	707.958	414.807	1.70672	0.771223	0.00349763610463302	0.0203638188721631
Mcm6	9928.31152350502	12520.2	7336.45	1.70657	0.7711	4.70410290347521e-07	1.02576070293326e-05
Kebab	541.054800711078	682.221	399.889	1.70603	0.77064	0.0041916026087588	0.0234928959017582
CG16896	2498.45756143034	3150.23	1846.68	1.70589	0.770523	1.13462513357746e-05	0.000164941668789367
mre11	3311.69885917993	4174.58	2448.82	1.70473	0.769543	6.21329175778611e-06	9.73792601915309e-05
asl	3676.75477101595	4634.23	2719.28	1.70421	0.769106	4.31415542246731e-06	7.12267060249353e-05
trbl	1946.24611809097	2453.07	1439.42	1.70421	0.769099	3.5009433531405e-05	0.000435058089594029
CG6845	4244.11893785056	5348.41	3139.83	1.70341	0.768422	2.46780093467001e-06	4.38775006184327e-05
Cenp-C	5954.12438901767	7503.32	4404.93	1.70339	0.76841	8.91106445809813e-07	1.79416675857561e-05
bigmax	886.568802853606	1117.17	655.963	1.70311	0.76817	0.000936266345982845	0.0068657551779973
CycA	20823.8914952948	26238.9	15408.9	1.70284	0.76794	2.53309807232569e-07	6.1116940337929e-06
vfl	9895.99138273291	12468.3	7323.69	1.70246	0.767622	2.44238762226872e-07	5.92997347700833e-06
CG7504	2149.91779337979	2707.84	1591.99	1.70092	0.766312	2.70062062158693e-05	0.000345255227031859
CG12301	2078.26843160399	2617.22	1539.32	1.70024	0.765738	3.00842913015119e-05	0.000379982682591883
mud	8335.65256674271	10496.3	6174.97	1.69982	0.765381	6.25547450544327e-07	1.33139077089149e-05
msd5	1330.61155770552	1675.37	985.853	1.69941	0.765036	0.00346153375409529	0.0202147274361189
CG12090	5048.47090119783	6356.22	3740.72	1.6992	0.764852	1.5061497547993e-06	2.85822212088925e-05
CAP-D2	8797.03021292782	11074.6	6519.45	1.6987	0.764434	6.33266690994971e-07	1.34287397207869e-05
CG7110	2630.68438863315	3311.31	1950.06	1.69805	0.763879	1.39482108409545e-05	0.000198033750232077
polo	14330.2328026443	18034.5	10626	1.69721	0.763163	3.41566275003084e-07	7.87920447147832e-06
rad50	4855.29305111542	6110.26	3600.33	1.69714	0.763106	2.24119296079879e-06	4.03449642491457e-05
mxc	6871.91543740467	8647.74	5096.09	1.69693	0.76293	8.87283549130808e-07	1.7895874305942e-05
sti	17762.9681065721	22351.3	13174.6	1.69655	0.762603	2.74339288310848e-07	6.53719413403809e-06
Cep135	2936.28382059441	3694.67	2177.9	1.69644	0.762511	9.85829007032951e-06	0.000146066997875382
CG14174	501.920571473376	631.316	372.525	1.69469	0.761022	0.00637099766168574	0.0330919640342032
CG30001	669.201012894548	841.274	497.128	1.69227	0.758959	0.00252764615045381	0.015646495211995
CG6689	1320.78421359629	1659.93	981.643	1.69097	0.757847	0.000218720076205076	0.00202869014502573
Fib	10125.8991557526	12724.7	7527.11	1.69052	0.757464	7.09639070523269e-07	1.47505372986285e-05
CR43334	451.559145011671	567.15	335.968	1.68811	0.755408	0.00876100236650183	0.042739934297029
Cap-G	9940.72085525931	12482.1	7399.36	1.68691	0.754385	6.31846988201433e-07	1.34232640489779e-05
CG2617	826.682501826213	1037.94	615.43	1.68652	0.75405	0.00163017698388616	0.0108213414145734
Trl	638.763396458484	801.989	475.537	1.68649	0.754024	0.00290746427881126	0.0175190639573627
az2	1532.7185846451	1924.36	1141.08	1.68645	0.753985	0.000113156833308041	0.00117498070309167
Hydr1	1369.06089989812	1718.69	1019.43	1.68593	0.753548	0.000221588461579884	0.00205200148275538
DNApol-alpha73	1334.69859728482	1675.32	994.074	1.68531	0.753013	0.000262160975208873	0.00237444701448977
CG1600	10612.1638069673	13317.4	7906.92	1.68427	0.752125	4.59567738344477e-05	0.000546006925408915
SoxN	11475.7061553509	14395.9	8555.53	1.68264	0.750726	4.57298427938509e-07	9.99054429430123e-06
pr-set7	6596.88930090808	8274.52	4919.26	1.68207	0.750236	1.75216069836574e-06	3.20914757385307e-05
CG10336	2228.18300253715	2793.87	1662.5	1.68052	0.748908	5.4033990718281e-05	0.000621982899134635
scra	11567.2756154504	14498.6	8635.91	1.67888	0.747498	6.82276755348676e-07	1.42587205453249e-05
spdo	6555.89453663765	8215.82	4895.96	1.67808	0.746812	1.74719242072708e-06	3.20512742957824e-05
sna	808.879946007807	1013.61	604.152	1.67774	0.746517	0.00156551297477089	0.0104581696239464
mei-S332	1616.39523945936	2024.47	1208.32	1.67545	0.744549	0.000148691090954318	0.00146748329475581
D12	1887.77200592715	2364.18	1411.37	1.6751	0.744246	7.57998424412923e-05	0.0008399029521515
Sas-4	2769.06199620273	3467.48	2070.64	1.67459	0.743809	2.00804925978621e-05	0.000270478150295446
r-l	4656.62294548464	5830.93	3482.31	1.67444	0.743681	6.64101822150417e-06	0.000102493820251763
borr	4823.14731641068	6038.05	3608.24	1.6734	0.742786	5.64333628041099e-06	8.98347622489116e-05
Smc5	4821.12793843586	6032.64	3609.61	1.67127	0.740946	4.34148047228197e-06	7.15755917520153e-05
CG5789	3972.54295922157	4970.16	2974.92	1.67068	0.740439	5.97688873840026e-06	9.43646217891964e-05
shu	741.593711793838	927.737	555.451	1.67024	0.740057	0.00274072150253031	0.016750141937992
CG4707	1972.61609423172	2465.73	1479.5	1.6666	0.736905	7.70530775430524e-05	0.000852971663951204
Pdcd4	22963.5273391945	28695.7	17231.4	1.66532	0.735796	3.29452662992193e-07	7.66093445915649e-06
mu2	4787.94632007871	5982.48	3593.41	1.66485	0.73539	4.56265613135074e-06	7.4583616562971e-05
ems	1559.41452925189	1948.47	1170.36	1.66484	0.735387	0.000150065381037631	0.00147852140550034
Mitf	2035.66032071021	2542.95	1528.37	1.66383	0.73451	5.05908884571854e-05	0.000592980626673115
gwl	2747.57686380139	3431.25	2063.91	1.6625	0.733354	2.8706357986981e-05	0.000364570746434658
pbl	8036.16400640646	10029	6043.37	1.6595	0.730748	2.30833104670268e-06	4.1360282025958e-05
Lam	32371.9607089525	40396.9	24347.1	1.65921	0.730496	4.75302021410323e-07	1.03447560479079e-05
Tmhs	711.641024296942	887.907	535.375	1.65848	0.729861	0.00277388624508608	0.0168903073416543
fzy	5542.36001015917	6914.49	4170.23	1.65806	0.729494	4.91674727745149e-06	7.9472515084625e-05
Fen1	2278.50244577495	2841.77	1715.23	1.65679	0.728389	7.45330849615325e-05	0.000827453278482642
spel1	3106.09626951991	3873.88	2338.31	1.6567	0.728313	2.38917948820364e-05	0.00031341370425845
CG9674	18920.5465541016	23589.3	14251.8	1.65519	0.726993	3.75011933531273e-07	8.49806454082534e-06
l(3)72Dn	1641.20550157232	2045.67	1236.74	1.65407	0.726025	0.000198569841282976	0.00188258544356633
eIF2B-epsilon	3322.77743127482	4141.61	2503.95	1.65403	0.725987	1.77361604536084e-05	0.000242863514647337
Nup58	1732.90023201545	2158.71	1307.09	1.65154	0.723809	0.000179330239083343	0.00172709964423849
glu	9950.15266170907	12393.4	7506.95	1.65092	0.723267	1.6578935238904e-06	3.07055696403868e-05
nab	15667.2476262095	19511.1	11823.4	1.65021	0.722648	1.28113164959556e-06	2.49259906976025e-05
bor	5366.26377062551	6679.74	4052.79	1.64818	0.720878	6.60168546846519e-06	0.000102273028095244
CG11788	635.196878247946	790.67	479.724	1.64818	0.720873	0.00449178864637159	0.0247906405855379
CG7744	2420.00246853993	3011.89	1828.12	1.64754	0.72031	5.85348941036865e-05	0.000665866991189804
barr	5725.80492553683	7125.47	4326.14	1.64707	0.719903	5.91466647132217e-06	9.36380827521511e-05
mei-41	2416.97714182236	3006.46	1827.5	1.64512	0.718196	5.50489471859919e-05	0.000631151470861615
CG31365	3841.73680853084	4777.95	2905.52	1.64444	0.717597	1.61356934468721e-05	0.000224521603806099
Cwc25	1152.07765929579	1432.77	871.386	1.64424	0.717422	0.000664458475841935	0.00513849336266396
CG1888	1897.84308061205	2360.05	1435.64	1.64391	0.717128	0.000175255312249119	0.00169067249053679
CG4045	1650.64660352888	2052.42	1248.87	1.64342	0.7167	0.000248093105871824	0.00226299291599105
CG4553	557.07510377418	692.604	421.546	1.64301	0.716339	0.00757326639234127	0.0379221142531577
CG42232	20739.4802666011	25783.2	15695.7	1.64269	0.716059	9.14212626795901e-07	1.83429779997921e-05
Orc6	836.95570720157	1040.42	633.494	1.64235	0.715758	0.00270382951158089	0.0165714859334812
dmt	3698.73876318391	4597.42	2800.06	1.6419	0.715364	1.89303169496719e-05	0.000256179944950068
pim	1710.04125895021	2125.33	1294.75	1.64149	0.71501	0.000229020889784489	0.00210899954042975
CG17186	565.065412586713	702.123	428.008	1.64045	0.714087	0.00697596551092376	0.0355316145481471
Claspin	2235.76918684261	2777.96	1693.58	1.64029	0.713948	7.92166730763452e-05	0.000872742698516036
Top3alpha	2392.81487535421	2972.65	1812.98	1.63964	0.713383	6.0724496739796e-05	0.00068601467138008
CG8010	2731.24525643098	3391.03	2071.46	1.63703	0.71108	5.40994770820277e-05	0.000622117071280592
CG30349	5865.62973915558	7281.77	4449.49	1.63654	0.71065	7.53319020407377e-06	0.00011516015765672
tos	929.186316173274	1153.42	704.957	1.63615	0.710306	0.00173607075294606	0.0113998691430668
CG5872	1473.68284277072	1829.27	1118.1	1.63606	0.710221	0.000307121886330903	0.00271154136006588
Nop60B	22819.5166632727	28323.3	17315.8	1.63569	0.709899	1.58745259234385e-06	2.97811545474812e-05
CG6066	1119.37006843275	1389.12	849.624	1.63498	0.70927	0.000951182184837174	0.0069574762722552
RpI135	3432.02059523417	4258.88	2605.16	1.63479	0.709104	2.54095396334432e-05	0.000327040622634652
CG32344	4108.54065671958	5098.12	3118.96	1.63455	0.708897	1.71881626335674e-05	0.000235918759567861
baz	3281.38944611655	4071.71	2491.07	1.63452	0.708869	2.93922295182384e-05	0.000371647698623941
CG33213	750.549507853009	931.256	569.843	1.63423	0.708615	0.00364656386681948	0.0210822104096212
CG2990	894.699718183235	1109.72	679.684	1.63269	0.707255	0.00224234294126869	0.014153335539182
CG7372	7770.66274068649	9637.56	5903.77	1.63244	0.707032	5.06860765884969e-06	8.14713473064337e-05
l(3)02640	2062.26961075148	2557.45	1567.09	1.63198	0.706619	0.00523228281720572	0.0280731163038284
Su(var)3-9	2497.25084096237	3096.72	1897.78	1.63176	0.706425	9.39476548207231e-05	0.00100346861992893
Mat1	1568.98505342527	1945.28	1192.69	1.631	0.705753	0.000330402418341794	0.00287968382260642
pzg	26809.6005016045	33238.8	20380.4	1.63092	0.705683	1.2291736461644e-06	2.40364802516446e-05
CG6945	1392.62520328251	1726.36	1058.89	1.63035	0.705185	0.000497009470577038	0.00407082810167174
sas-6	911.432272412869	1129.82	693.042	1.63024	0.705082	0.00227561089323983	0.0143398228425151
Bap170	9525.8814584884	11806.3	7245.5	1.62946	0.704395	3.08328294786042e-06	5.33435644138066e-05
eya	522.29492074537	646.891	397.699	1.62659	0.701848	0.00973620232286779	0.0464771954751685
CG1578	3168.14117406555	3923.45	2412.83	1.62608	0.701394	3.23601212985906e-05	0.000406065061724008
nbs	1809.00231672249	2239.9	1378.1	1.62535	0.70075	0.000170556444504908	0.00165501329063243
svp	8410.42811917764	10413	6407.87	1.62503	0.700465	4.82697578109988e-06	7.83502234581057e-05
Coop	1101.60882863756	1363.86	839.36	1.62488	0.700332	0.00109134112677895	0.00779519740555273
CG8306	1742.9924309449	2157.53	1328.46	1.62408	0.699623	0.000247890259467045	0.00226292869562451
CG11180	2261.2280091836	2798.88	1723.57	1.62389	0.69945	0.000112765275905653	0.0011719678899655
Cap-H2	3042.18633268782	3764.67	2319.71	1.62291	0.69858	5.18006984626572e-05	0.000604097550083682
d	1251.6124867537	1548.61	954.619	1.62222	0.697973	0.00997816235951975	0.0474246098263611
RecQ4	2289.816784793	2832.99	1746.65	1.62196	0.697738	0.000100334232517715	0.00105992936490606
Nuf2	1655.83009766613	2048.4	1263.26	1.62151	0.697337	0.000409411688286478	0.00345118226223692
Sp1	2458.25151158106	3040.81	1875.69	1.62117	0.697035	6.19376244212991e-05	0.000698354268718979
ida	1112.7887051174	1376.34	849.24	1.62067	0.696589	0.00110870439021799	0.00789968966569008
ppan	2129.87054773587	2634.08	1625.66	1.62031	0.696271	0.000159626284714737	0.00155810892943262
nop5	15002.0067981351	18551.6	11452.4	1.61989	0.695894	3.34193560721977e-06	5.70498520127605e-05
Dic1	2807.50476139116	3471.02	2143.99	1.61896	0.695065	4.23725495370011e-05	0.000510635615223276
CG1910	13583.2983184399	16787.3	10379.3	1.61738	0.693662	3.70117288831704e-06	6.17236003900144e-05
CG8145	553.46898213778	683.765	423.173	1.6158	0.692251	0.0105583349706689	0.0495221904448136
numb	8994.60305902006	11111.2	6878.01	1.61547	0.691952	5.89039073931458e-06	9.33816814461709e-05
l(1)G0045	1709.55530412248	2111.41	1307.7	1.61459	0.691167	0.000346639194874994	0.00300308034120713
CG2023	1058.13825309106	1306.77	809.509	1.61427	0.690884	0.00135060842243319	0.00925799616729562
CG13667	650.490729141321	803.298	497.683	1.61407	0.690707	0.00656282726458294	0.0338903461558467
FK506-bp1	20955.6231301467	25877.3	16033.9	1.61391	0.69056	3.38551072238274e-06	5.75387462037903e-05
lds	4332.8164797933	5350.27	3315.36	1.61378	0.690448	2.55083154682532e-05	0.000327602470063189
CG32452	888.857757326412	1097.55	680.167	1.61365	0.690325	0.00230650879236713	0.0144792624190043
CG7379	3829.0052463535	4726.78	2931.23	1.61256	0.68935	3.21919205823094e-05	0.000404569691325895
tefu	6249.14043431832	7714.18	4784.1	1.61246	0.689266	1.02074589436692e-05	0.000150468881392837
DNA-ligI	2344.49457397738	2894.06	1794.93	1.61235	0.689168	0.000125482729051995	0.0012757903256814
CG3038	1876.79780191719	2316.43	1437.16	1.61181	0.688679	0.000375957810505168	0.00322325253413073
cenG1A	5989.62630243345	7392.43	4586.83	1.61166	0.688551	1.12423471008577e-05	0.000163637034565003
CG5524	3336.85514286098	4117.89	2555.82	1.61118	0.688121	4.36821669794266e-05	0.000524776303306895
Pole2	1286.16376123952	1586.99	985.337	1.61061	0.687603	0.00109851797854014	0.00783677301110394
Rif1	3508.48755067474	4328.66	2688.32	1.61017	0.687216	4.81554498941677e-05	0.000569051671193145
Su(z)12	4143.44808185608	5110.47	3176.42	1.60888	0.686054	2.92873519435976e-05	0.000370727192127226
CG12325	3473.25644933297	4283.22	2663.29	1.60824	0.685485	4.66548797523659e-05	0.000553583619402559
Jheh2	6807.12723724183	8392.19	5222.07	1.60706	0.684425	1.38745582797014e-05	0.00019723034445081
l(3)07882	3561.8153147511	4391.04	2732.59	1.60692	0.684297	5.136035992918e-05	0.000600781052329488
mRpL1	1594.52952531155	1965.71	1223.35	1.60682	0.684206	0.000424491061849376	0.00355495884187916
Caf1-180	3208.41598149143	3955.16	2461.68	1.60669	0.684095	6.04183176128086e-05	0.000683223577936623
CG8247	1090.47120429382	1343.9	837.038	1.60555	0.683066	0.00153818790031451	0.0103233667618669
lok	2686.42058438218	3310.64	2062.2	1.6054	0.682929	0.000118305920398429	0.00121534357515079
CG12128	2063.73357102595	2543.05	1584.42	1.60504	0.682608	0.000194762157263241	0.00184800184851501
CG12702	2935.60935051457	3617.08	2254.14	1.60464	0.682252	8.4625655608445e-05	0.000919190509273308
CG9328	3038.15980705535	3742.56	2333.76	1.60366	0.681369	6.09108896718493e-05	0.000687448390564026
Ipk1	1095.28339738933	1349.06	841.511	1.60313	0.680895	0.00144948277436694	0.00980203184514843
CG3353	2488.96521072884	3065	1912.93	1.60225	0.680103	0.000158447504172011	0.00154791023306503
Ssrp	14170.7171928271	17447.1	10894.4	1.60147	0.679399	4.94612097232489e-06	7.97242957840429e-05
Mio	4885.09454028827	6014.21	3755.98	1.60123	0.679184	1.87642093512445e-05	0.000254528130836072
La	10948.7111631704	13479.2	8418.2	1.6012	0.679153	8.68163304490025e-06	0.000131155075947598
CG12299	4960.8990557565	6107.43	3814.36	1.60117	0.679124	2.10993372686683e-05	0.000280927466375576
mbt	3493.85259698562	4300.49	2687.22	1.60035	0.678387	5.29893329683335e-05	0.000614364358921368
l(1)G0020	4135.4286622914	5088.71	3182.15	1.59914	0.677298	3.91953099526141e-05	0.000478837417676914
CG8545	8572.02967011451	10547.4	6596.7	1.59888	0.677066	1.09000719352865e-05	0.000159256803231487
ial	2545.90947334451	3131.67	1960.15	1.59767	0.675968	0.000171722931517201	0.00166214566125988
CG11092	7310.9986796549	8992.42	5629.58	1.59735	0.675684	1.45210635786125e-05	0.000204658453387835
CG1529	1133.66965456399	1394.37	872.971	1.59727	0.675607	0.00137808150702075	0.00939659138510399
Rrp42	989.802935313391	1217.35	762.258	1.59703	0.675391	0.00256601024924006	0.0158415493859334
RpL7-like	6640.61071412688	8166.7	5114.52	1.59677	0.675156	0.000151630832382597	0.00149140215306015
CG3335	2287.90281773278	2813.36	1762.44	1.59628	0.674718	0.000207861844755197	0.00195305637385026
dpa	9175.59575197949	11281.6	7069.62	1.59578	0.674264	1.2761478165539e-05	0.000183666753622832
Magi	2521.40435479083	3099.94	1942.87	1.59554	0.674046	0.000144144248014259	0.00142626290607945
D	1047.21538466083	1287.35	807.083	1.59506	0.673614	0.00173472574052924	0.0113975130092646
CG4554	4080.9769745665	5015.51	3146.44	1.59403	0.672677	4.79796717598519e-05	0.000567554827562547
Ice1	2284.64607441577	2806.32	1762.97	1.59181	0.670673	0.000176472362213437	0.00170099340291968
U2A	2000.74400178293	2457.22	1544.27	1.59118	0.670101	0.000280577363144181	0.00250783649331578
CG4901	2338.418799271	2871.93	1804.91	1.59117	0.670092	0.000173823116260163	0.00167825710494462
Pen	29027.6165575002	35649.6	22405.6	1.5911	0.670024	5.76233167925204e-06	9.14770154081261e-05
CG13097	2955.96329637784	3629.81	2282.12	1.59054	0.669517	0.000116537330139381	0.00119979627955081
CG2691	7334.95673299171	9006.95	5662.97	1.5905	0.669481	1.48589704039127e-05	0.000209165798974444
Gen	1054.21069188852	1294.48	813.942	1.59038	0.669373	0.00216643730080849	0.0137116735407687
FANCI	4098.52721460184	5032.41	3164.65	1.59019	0.669203	4.88154680668685e-05	0.000575087017786747
mbm	3560.96559482846	4372.22	2749.71	1.59006	0.669083	7.87891490038783e-05	0.000869690730695149
CG8436	1353.89242932518	1662.31	1045.48	1.58999	0.66902	0.00124123005760926	0.00864150347939168
nrv2	8353.2748693386	10255.1	6451.44	1.58958	0.66865	0.000256988339615134	0.00233125136650871
Mes2	5199.60703586474	6382.93	4016.29	1.58926	0.668356	3.40409525444426e-05	0.000424850203624323
CG15100	6269.88217665908	7696.7	4843.06	1.58922	0.66832	1.67581946481778e-05	0.000230839637126331
chinmo	7220.50640924966	8862.04	5578.98	1.58847	0.667638	9.25839080365626e-06	0.000138960029243968
r	7605.85044321762	9330.07	5881.63	1.58631	0.66567	1.4159908750826e-05	0.0002003011816809
uri	1448.3867840473	1776.59	1120.18	1.58599	0.665383	0.000882531405382063	0.00652971539820775
insv	2177.86683674801	2671.34	1684.39	1.58594	0.66534	0.000313853343828579	0.00276042853472366
CG18012	2595.72309806531	3183.59	2007.85	1.58557	0.665001	0.000377786503657101	0.00323203160121378
sub	3296.20503282337	4042.66	2549.75	1.58551	0.664946	0.000125514718378451	0.0012757903256814
CG4936	3603.7090791451	4419.3	2788.12	1.58505	0.664526	8.38938930644025e-05	0.000912958307104802
Pms2	1669.71485982043	2047.26	1292.17	1.58436	0.663901	0.000487309625298262	0.00400272732023598
Prat	1642.09931434816	2012.82	1271.38	1.58317	0.662819	0.000635634835304296	0.0049601835189816
CG10508	3846.89704194887	4714.84	2978.95	1.58272	0.662405	5.35277823254459e-05	0.00061800257775742
CG12499	4002.93267819131	4904.41	3101.46	1.58132	0.661133	5.07677649894111e-05	0.000594450921968211
Mys45A	4246.48522029034	5201.06	3291.91	1.57995	0.659879	6.63286719963787e-05	0.000743511602582103
CycB	10288.2667039458	12600.8	7975.7	1.5799	0.659836	1.41807190450224e-05	0.000200350330077412
Gs1l	1493.55099529069	1828.48	1158.62	1.57815	0.658234	0.00101785617463587	0.00735210238141674
CG33158	2943.3122377046	3602.76	2283.86	1.57748	0.657625	0.000129271363506328	0.0013082216707904
CG2321	883.139935011706	1080.51	685.765	1.57563	0.655932	0.00423389728397502	0.0236382371550238
Zfrp8	1168.88031007486	1429.93	907.827	1.57512	0.655458	0.00199223862104568	0.0127346801678236
Apc2	1835.78996393181	2245.61	1425.97	1.5748	0.655172	0.000594253640655099	0.00468151964897817
CG17807	1460.287388395	1786.14	1134.43	1.57448	0.654879	0.00117326154157515	0.00830335801346233
CG1434	969.739487267577	1186.12	753.363	1.57443	0.654827	0.00315081076983237	0.018692977447101
rod	7005.56087263988	8566.88	5444.24	1.57357	0.654038	2.78004230159296e-05	0.000354213068236853
Msh6	4758.00406259045	5818.14	3697.87	1.57338	0.653864	5.27605064417318e-05	0.000612817259243311
Taf8	1398.36565487364	1709.93	1086.8	1.57336	0.65385	0.00112213040857799	0.00798550562311319
Hcs	2333.58539694599	2853.41	1813.76	1.5732	0.653705	0.000235063554147796	0.00215102241747436
Hil	988.873244952516	1209.13	768.613	1.57314	0.653645	0.00297875910906079	0.0178648256478545
CG7928	1417.48648043902	1733.11	1101.86	1.5729	0.653423	0.00115980636574538	0.00823334285560157
DLP	6314.12713568421	7720.07	4908.19	1.5729	0.653423	2.73013734579822e-05	0.000348643064147956
CG11875	1418.26677809967	1733.89	1102.64	1.57248	0.653046	0.00136764994402779	0.00935262154031309
CG11961	3691.06491096712	4511.49	2870.64	1.57159	0.652229	8.12341342380779e-05	0.000889036827073358
Gnf1	6736.26427963148	8233.41	5239.12	1.57153	0.652167	2.77747651824011e-05	0.000354213068236853
CG30159	1927.56275985627	2355	1500.12	1.56988	0.650651	0.000419187181425093	0.00351818900198242
Csl4	1689.96763133132	2064.64	1315.29	1.56972	0.650506	0.000879671345719458	0.00651689855287165
RecQ5	2829.8955955741	3456.6	2203.19	1.56891	0.64976	0.000167701649705959	0.00163004875159947
CG5033	5860.09414877341	7157.2	4562.99	1.56853	0.649417	4.06577374749827e-05	0.000493055059809418
CG7922	1224.56006607526	1495.3	953.817	1.56771	0.648654	0.00171668326829707	0.0112933696266057
CG6712	2609.89507814202	3186.92	2032.87	1.5677	0.648648	0.000302031397840446	0.0026706785499939
gsb-n	1764.87662491989	2155.06	1374.69	1.56767	0.648621	0.000803039480541101	0.00602253554614763
yps	42366.9075493386	51730.7	33003.1	1.56745	0.648421	6.64254316592286e-06	0.000102493820251763
HmgD	73781.533418464	90079.4	57483.6	1.56704	0.648046	1.01060174509042e-05	0.000149163785032056
CG3570	923.204482575487	1126.81	719.597	1.56589	0.646986	0.00485085675102251	0.0264191100243012
CG1358	4187.20126087527	5110.14	3264.27	1.56548	0.646602	7.46613469686403e-05	0.000828081753278863
LBR	7827.01746940151	9551.22	6102.81	1.56505	0.646211	3.32018300955413e-05	0.000415689734281958
Rad9	738.282697074413	900.698	575.868	1.56407	0.645306	0.00879467740132493	0.0428861125430853
CG11883	1474.39021362129	1798.03	1150.76	1.56247	0.643832	0.000672868920169845	0.00518077688900926
WDR79	2159.87065810782	2633.44	1686.3	1.56167	0.643087	0.000554095700420329	0.00444167669620874
ns2	5532.85191868995	6743.36	4322.34	1.56012	0.641654	5.03329519690433e-05	0.000590556269955567
CG6985	990.155479239892	1206.55	773.766	1.55932	0.640913	0.00422116260863457	0.0236013431388436
CG14434	3696.44744924147	4504.11	2888.78	1.55917	0.640781	0.0058068951811607	0.0305185482531488
CG5235	5731.33469987599	6983.45	4479.22	1.55908	0.640692	6.35925521889332e-05	0.00071422655553693
dgt6	1546.95216456096	1884.69	1209.21	1.55861	0.640262	0.0011694272642506	0.00828219736583106
CG11859	3065.24382406552	3734.44	2396.05	1.55858	0.640234	0.000211370633683521	0.00197319096403914
Upf3	1775.60379055789	2163.13	1388.08	1.55836	0.640025	0.000839742117631372	0.00626122558288114
mus101	1799.50510512998	2192.08	1406.93	1.55805	0.639746	0.000678172102562888	0.00521466067153646
CG1234	4312.09828926557	5252.13	3372.07	1.55754	0.639266	8.68528243690096e-05	0.000936341503015526
aos	1147.59676378407	1397.54	897.651	1.55689	0.638666	0.00312599433039495	0.0185934721957666
Atac2	2003.67128752923	2439.81	1567.54	1.55646	0.638268	0.000554200726480315	0.00444167669620874
CG18190	2555.76318830582	3112.03	1999.5	1.55641	0.638218	0.000450814071993438	0.00373748796989108
ald	1705.9345446685	2076.57	1335.3	1.55514	0.63704	0.000972642442269639	0.00707145825338075
l(2)34Fd	2002.41929661811	2437.39	1567.45	1.555	0.636916	0.000669250027220393	0.0051597882352142
CG12909	1917.67056941264	2334.03	1501.31	1.55467	0.636605	0.000967758661157237	0.00704750273912677
Ctf4	2375.02298801445	2889.98	1860.07	1.5537	0.635705	0.000415944028434048	0.00349859180248347
CTCF	3760.4488091842	4575.51	2945.39	1.55345	0.635473	0.000143625603992202	0.00142234884776168
CG10324	771.812796725677	938.98	604.646	1.55294	0.635003	0.00824310008456671	0.0406177489719346
Iswi	15613.6168840892	18991.6	12235.7	1.55215	0.634266	1.65343077544905e-05	0.000228846700261852
WRNexo	1470.23991521717	1788.16	1152.32	1.55179	0.633929	0.00187127209469041	0.0121155695228779
l(2)dtl	1690.40853002904	2055.81	1325.01	1.55155	0.633708	0.00102915123108806	0.0074197359180513
CG6191	2732.90713667327	3322.52	2143.29	1.55019	0.632448	0.000150324781584384	0.00147981558839073
Eap	1062.24801150292	1291.35	833.141	1.54998	0.632253	0.00410715281075159	0.0231092332199884
Nle	2287.32433049244	2780.53	1794.12	1.54981	0.632089	0.000614727264301142	0.00482636072929911
CG16838	2231.53880102884	2712.37	1750.71	1.54929	0.631612	0.000589298575926357	0.004651997023211
sdk	6546.14368345131	7956.1	5136.18	1.54903	0.631365	5.14864041426208e-05	0.000601646484000272
CG9300	2543.33438007452	3090.38	1996.29	1.54806	0.630462	0.000399682165248594	0.0033939212224673
CG11920	1854.54415051729	2253.38	1455.71	1.54795	0.630361	0.00106561414601516	0.00764925632639579
Chro	16310.167556393	19814.5	12805.8	1.5473	0.629753	2.04184598001815e-05	0.00027389191259641
CG1671	4103.96113136723	4985.69	3222.24	1.54728	0.62973	0.000139021305515295	0.00138745183751319
mit(1)15	4523.28258219843	5494.75	3551.81	1.54703	0.629497	0.000110001939494168	0.00114858319161572
mio	1406.61683101598	1708.63	1104.6	1.54683	0.629312	0.00147425320475105	0.00993592300812384
CG13901	1201.05108632468	1458.85	943.249	1.54663	0.629124	0.00320648682380239	0.0189745869035761
larp	12174.842120664	14785.4	9564.28	1.5459	0.628445	3.89981487085264e-05	0.000476932914946497
CG5807	3419.09280970029	4151.99	2686.19	1.54568	0.62824	0.000218926232331328	0.00202897391102899
wdn	4292.71208759267	5212.04	3373.39	1.54505	0.62765	0.00011386379619618	0.00117914327297424
kz	2592.98992664052	3148.27	2037.71	1.54501	0.627614	0.000353790534102061	0.00305354406514708
CG1542	3827.23394372388	4646.61	3007.86	1.54482	0.627438	0.000206681845609406	0.00194989558343502
Blm	1589.91973365718	1930.24	1249.6	1.54469	0.627319	0.00119326386117509	0.0084191394649576
su(Hw)	4903.72041051218	5953.27	3854.17	1.54463	0.627263	0.000106019265541404	0.00111387695623819
CG8771	8017.7368638105	9733.78	6301.69	1.54463	0.627261	4.45040719267065e-05	0.000532988144307717
CG9272	788.51384849537	957.246	619.782	1.54449	0.62713	0.00810072593456651	0.0400599442130018
crm	2647.06507221697	3213.48	2080.65	1.54446	0.627099	0.000315444998079577	0.00276810770144698
Atu	4655.96207644038	5651.22	3660.7	1.54375	0.626442	0.000111317880646891	0.001160054776047
Cad96Ca	1009.998693237	1225.86	794.133	1.54365	0.626345	0.00431089183594717	0.0239869893827836
CG11403	2646.63249647718	3211.78	2081.48	1.54303	0.625765	0.000406917037353015	0.00343767558529883
wus	1118.40729216311	1357.18	879.631	1.5429	0.625647	0.00368791583687197	0.0212574779684436
mus205	3227.6389811323	3916.61	2538.66	1.54279	0.625538	0.00185751429672411	0.0120482214187063
Cnb	2121.47454997342	2573.92	1669.03	1.54216	0.624954	0.000844603951390411	0.00629226602706387
l(2)gl	13841.9688699007	16790.1	10893.9	1.54124	0.624093	3.10221288558868e-05	0.000390973547641749
neur	7176.40387237672	8704.44	5648.37	1.54105	0.623916	5.85377574672355e-05	0.000665866991189804
CG8142	2143.61179612438	2599.91	1687.31	1.54086	0.623736	0.000730950042881823	0.00555951727342823
CG6241	2280.88531806541	2765.78	1795.99	1.53998	0.622913	0.000578609301879752	0.0045895591639151
fd68A	5217.04928014563	6326.15	4107.95	1.53998	0.622909	8.03604996903576e-05	0.000881981286725036
mof	1798.43960162081	2180.48	1416.4	1.53945	0.622411	0.00104536130992437	0.00752256579003481
mrn	2076.37147801903	2516.56	1636.18	1.53807	0.621125	0.000838610217284925	0.00625682264761903
Sug	1502.40944711095	1820.74	1184.08	1.53769	0.620764	0.00172120962897431	0.011315142026198
BthD	3903.78389965041	4730.6	3076.96	1.53743	0.620518	0.00122050156652516	0.00855906347350195
Pc	2197.71954095478	2663.02	1732.42	1.53717	0.620279	0.000575424415602784	0.00457657322837329
CG2698	7253.46380864833	8789.15	5717.78	1.53716	0.620269	5.71580218181343e-05	0.000653387990259326
dgt5	1315.33648233022	1593.75	1036.93	1.53699	0.62011	0.00246927257208191	0.0153261993101776
CG7824	1319.18010666674	1597.7	1040.66	1.53529	0.618508	0.00355275433509254	0.0206327546988264
CG4061	1941.88570725725	2351.34	1532.43	1.53438	0.617659	0.000898077495480634	0.00662776603784782
CG13025	1022.82872724272	1238.4	807.257	1.53408	0.617378	0.00538357194647571	0.0286718622052626
CG5830	4219.68252331534	5106.86	3332.5	1.53244	0.615831	0.000125484595859522	0.0012757903256814
Dbp45A	2612.95919604304	3162.02	2063.89	1.53207	0.615479	0.000534410198757889	0.00433720412011582
MCPH1	3027.36631825221	3662.23	2392.5	1.53071	0.614205	0.000342576744450075	0.00297234191862576
CG3045	1303.47957766315	1576.8	1030.16	1.53063	0.614128	0.0030002268915415	0.0179749207804796
CG7137	1089.82119604307	1318.24	861.398	1.53036	0.613867	0.00520823975591708	0.027957095615018
CG9143	2241.21891096527	2710.48	1771.96	1.52965	0.613206	0.000667405194563306	0.00515437564304384
CG7154	6150.39220388559	7436.65	4864.13	1.52888	0.612471	9.47929194019772e-05	0.00101062893867957
papi	2454.40630769673	2967.52	1941.29	1.52863	0.612243	0.000638357233404952	0.00497806649558774
CG1646	11520.3112294915	13927.6	9113.03	1.52832	0.611943	4.4361832253811e-05	0.000531835783565658
CG7609	1286.68756108741	1555.25	1018.12	1.52757	0.61124	0.00285223601397117	0.0172673083360214
cutlet	1431.83153238904	1730.62	1133.04	1.52742	0.611095	0.00231355694625691	0.0145156230335999
pen	7098.95065218536	8580.2	5617.7	1.52735	0.611032	9.20432395205154e-05	0.000985860722093231
RpI1	8023.53832012391	9697.67	6349.4	1.52734	0.611018	7.23577255022262e-05	0.000805624502532976
Uba2	18060.7796506078	21829.1	14292.5	1.52731	0.610994	3.61906391129243e-05	0.000444952357689433
CG7488	1184.15023485977	1431.18	937.122	1.52721	0.610895	0.00426568891256766	0.0237698007533966
CG1785	3582.28778706633	4329.59	2834.98	1.5272	0.61089	0.000276819318180204	0.00248000066682838
w	32167.030816583	38871	25463	1.52657	0.61029	6.03578873728728e-05	0.000683208721222616
Elp1	4661.3782248424	5632.46	3690.29	1.52629	0.610031	0.000160428273783552	0.00156461566254558
pav	9707.80847538489	11730.1	7685.5	1.52627	0.610006	6.68733358331762e-05	0.000748890641689939
CalpC	1860.97085130881	2248.29	1473.65	1.52566	0.60943	0.00128021824592481	0.00885957022045088
lin	2660.44898268286	3213.97	2106.93	1.52543	0.609212	0.000502880990902686	0.00411121313171427
CG14683	2719.68409711786	3285.18	2154.19	1.52502	0.608824	0.000446448793946338	0.00370928016652611
Top2	50213.9767083826	60653.1	39774.8	1.52491	0.608728	2.47349424016327e-05	0.000320472790735055
CG4951	1430.12478046189	1727.35	1132.9	1.52471	0.608535	0.0024017714159356	0.0149877279989027
SNF4Agamma	5053.82441426913	6102.87	4004.78	1.5239	0.607765	0.000115380416016949	0.0011927115097566
CG32428	2826.62425478116	3412.3	2240.95	1.5227	0.606631	0.000452026935576942	0.00374485684190876
CG5800	3185.79828090803	3845.68	2525.91	1.52249	0.606436	0.000433709849795765	0.00361619978359842
CG12182	905.777178769321	1093.39	718.169	1.52246	0.606406	0.0067495651878849	0.0346533651161199
Ino80	4854.74049555678	5859.87	3849.61	1.5222	0.606158	0.000144641568502123	0.0014299594586647
Rs1	4361.14236392424	5264.02	3458.26	1.52216	0.606117	0.00023939885965658	0.0021871404118981
CG7182	4443.84080394023	5363.12	3524.57	1.52164	0.605626	0.00028754592317899	0.00256219601710068
l(2)05714	1915.50552695721	2311.56	1519.45	1.52132	0.605323	0.00155161458888415	0.0103833293594292
Pde8	4559.59157886747	5502.33	3616.85	1.52131	0.605311	0.000186708140237973	0.00179091539002123
Psf3	920.552048634908	1110.85	730.258	1.52117	0.60518	0.00795090016968509	0.0394371473223393
Sry-beta	1224.36209091675	1477.33	971.391	1.52084	0.604872	0.00408071039680539	0.0229940370823403
InR	5703.04638262767	6881.04	4525.05	1.52065	0.604691	0.000420974567326917	0.00353062632409084
CG18178	3077.52583612792	3712.82	2442.23	1.52026	0.604315	0.000550740022891429	0.0044262186679807
dik	2511.27655532164	3029.54	1993.01	1.52008	0.604151	0.00069175672709289	0.00530852091302293
ct	10229.8119594562	12338.8	8120.83	1.5194	0.603502	5.18778307023557e-05	0.000604387186922505
CG16908	1303.48847461423	1572.21	1034.76	1.5194	0.603497	0.00304843496133136	0.0182165268087417
mip120	3434.13075265857	4142.04	2726.22	1.51933	0.603439	0.000333349838852223	0.00290099705392706
wdp	6619.64666516871	7982.35	5256.94	1.51844	0.602589	9.19168138394497e-05	0.000985419867850204
RpIII128	2968.60170544014	3579.7	2357.5	1.51843	0.602583	0.000428954673531034	0.00358714121707537
Fancd2	2444.18362330296	2946.64	1941.72	1.51754	0.601736	0.000793657267628511	0.00595990710980033
DNApol-alpha60	1138.7377897923	1372.81	904.67	1.51747	0.601665	0.00583899253141989	0.0306732894025544
Cp190	19056.6636743844	22969.6	15143.8	1.51677	0.601001	4.59690869968742e-05	0.000546006925408915
CG4038	3140.43111412556	3784.51	2496.35	1.51602	0.600287	0.000535655922330581	0.00433930863761037
ncm	6165.85050447202	7430.41	4901.29	1.51601	0.600282	0.00012446612688555	0.00127071998976705
cdc23	1088.95061534861	1312.21	865.687	1.51581	0.600085	0.00538022249197764	0.0286672343659684
DMAP1	2687.676178314	3238.68	2136.67	1.51576	0.600041	0.000740035750675921	0.00561282525556831
CG5728	6013.58525550266	7246.16	4781.01	1.51561	0.599902	0.000132903248888711	0.00133911320610883
koi	7154.46213418076	8618.62	5690.3	1.51462	0.598953	0.000110018308654374	0.00114858319161572
CG14544	938.783948963471	1130.81	746.762	1.51428	0.59863	0.0101119255919991	0.0479145240126009
CG5498	2089.29292953074	2515.83	1662.76	1.51305	0.597458	0.00154363135744995	0.0103478814373834
CG1265	979.554313975335	1179.52	779.587	1.51301	0.597421	0.00763023659069703	0.0381247921654499
CG7728	4615.11972179879	5556.93	3673.31	1.51278	0.597206	0.000248732780337382	0.00226543058979151
Orc5	1575.76391416145	1897.18	1254.35	1.51248	0.596916	0.00289918536438748	0.0174782917351206
Ip259	14206.596435139	17103.1	11310.1	1.5122	0.596648	0.00282505753480269	0.017138682377803
dnk	3082.52519404004	3710.5	2454.55	1.51168	0.596151	0.000565544913066456	0.00450448143370712
CG42806	2614.73611066847	3147.17	2082.3	1.51139	0.595879	0.000973495723901426	0.00707145825338075
Mcm3	8730.50298711865	10504	6956.96	1.50986	0.594417	0.000130330159706057	0.0013177827259168
CG10366	1279.69982776104	1539.41	1019.99	1.50923	0.593814	0.00387475962515637	0.0221248008833657
CG1737	7042.71862118338	8471.48	5613.95	1.509	0.593597	0.000154320234892289	0.00151142284292388
wek	1336.93431263237	1608.12	1065.75	1.5089	0.593498	0.00405893180745829	0.0229048217279275
CG6194	2008.58917005002	2415.69	1601.49	1.5084	0.593017	0.00125097611837379	0.00869887545129116
smid	15665.0724294064	18839.5	12490.6	1.50829	0.592918	6.22643320272481e-05	0.000701353689316672
D1	28199.9192552722	33913.2	22486.7	1.50815	0.592776	4.98466989891212e-05	0.000586040997169149
CG1622	3782.79142123909	4548.82	3016.76	1.50785	0.592492	0.000471500608833544	0.00389223752592091
Grip128	1679.51742594087	2019.56	1339.48	1.50772	0.592371	0.00179637176680131	0.0117291912479789
Surf6	2790.36471572392	3355.06	2225.67	1.50744	0.592103	0.00090271524026536	0.00665349491820584
Zif	2595.15828444792	3120.28	2070.03	1.50736	0.592022	0.00084706254169869	0.00630360707946669
CG11418	1421.35089693977	1708.94	1133.76	1.50732	0.591985	0.00350521304002047	0.0203976571518211
Brd8	2943.39400449128	3538.84	2347.95	1.5072	0.591873	0.000563652432659035	0.00449870936756938
cwo	1850.19127505547	2224.07	1476.31	1.5065	0.591203	0.00111118665677229	0.00791249796199469
king-tubby	1999.09976792936	2402.97	1595.22	1.50636	0.591062	0.00158349114866136	0.0105538680536789
mus301	1635.42475818913	1965.63	1305.22	1.50598	0.590707	0.00259024475117431	0.0159655779143048
Haspin	2254.17201931489	2709.2	1799.14	1.50583	0.590562	0.00128954663640277	0.00890812341715886
CG4813	1307.93225759929	1571.64	1044.23	1.50507	0.589829	0.00401020964363387	0.0226963726011149
CG8001	2621.38866889597	3149.88	2092.9	1.50503	0.589791	0.000801769378121845	0.00601691474217803
gcl	1201.39630756469	1443.58	959.21	1.50497	0.589736	0.00444209973224036	0.0245515765688674
dan	2221.79677761401	2668.89	1774.7	1.50385	0.588661	0.00125932066913636	0.00873587573421901
CG4449	1541.33010278938	1851.49	1231.17	1.50384	0.588652	0.00286318255128888	0.0173154373339851
Nup50	4741.73857692676	5695.9	3787.58	1.50383	0.588646	0.000250980832882451	0.00228212862755506
pyr	1543.42945377409	1853.36	1233.5	1.50253	0.587393	0.00273869486637279	0.0167466119421536
Dpit47	5033.74526217444	6042.37	4025.12	1.50117	0.586085	0.000336056084388469	0.00292179907879913
mus210	10137.3552022258	12164.4	8110.35	1.49986	0.584824	0.000104144511210532	0.00109717239385608
Drak	4394.68666908709	5272.42	3516.96	1.49914	0.584138	0.000296469320017025	0.00262752755478279
CG8064	3151.32053196863	3780.63	2522.01	1.49906	0.584053	0.000576963025663611	0.00457979519011701
dgt3	1253.96137895255	1504.18	1003.74	1.49857	0.583587	0.00514464245623708	0.0276880801131962
CG5180	1908.95765027874	2289.87	1528.04	1.49856	0.583579	0.00174347381755521	0.0114160492405017
CG42342	14717.8996015433	17654.2	11781.6	1.49846	0.583479	8.113267155785e-05	0.000888768042837983
Mes-4	6188.36226655561	7422.2	4954.53	1.49806	0.583099	0.000210427142344858	0.00196756188032324
CG13185	9486.34324157684	11377.7	7594.96	1.49806	0.583097	0.000448118902484134	0.00371781059297138
CG11123	2020.378801122	2422.7	1618.06	1.49729	0.582352	0.00169984936522714	0.0112065939041244
Dredd	1206.00068766938	1445.52	966.478	1.49566	0.580783	0.0055861404065343	0.0295464643836691
CG14230	1765.23768042027	2115.71	1414.76	1.49545	0.580581	0.00247228052912582	0.015336632353788
Nup62	4881.32684496936	5848.15	3914.5	1.49397	0.579152	0.000368853058654144	0.00317326729246346
gfzf	5516.64855275006	6608.86	4424.44	1.49372	0.578906	0.000270921651354219	0.00243850586035881
CG8036	17086.0375340771	20468.6	13703.4	1.49368	0.578875	5.76345135432544e-05	0.000657953567105497
nxf2	1223.1348941252	1465.26	981.009	1.49363	0.578819	0.00572464025048766	0.0301548164880975
dia	2794.73350591184	3347.43	2242.04	1.49303	0.578244	0.00077310272124014	0.00581934961413428
esc	1607.78017245601	1925.69	1289.87	1.49294	0.578156	0.00313551748987335	0.0186405224436555
CG3918	3378.79670206025	4046.02	2711.57	1.49213	0.577375	0.000660392754275062	0.00512138436253661
Gem3	1707.73527118957	2044.95	1370.52	1.4921	0.577342	0.00260030838660254	0.0160190639786597
CG10565	12460.696550132	14920.9	10000.5	1.49201	0.577256	0.000135900059721041	0.00136138555373984
Mcm7	12857.1759180223	15393.1	10321.3	1.49139	0.57666	0.000288615010978493	0.00256974089512977
CG2972	2357.07898301725	2821.88	1892.28	1.49126	0.576533	0.00144266897510823	0.0097616658930479
CG1024	1793.55952013335	2147.05	1440.07	1.49094	0.576224	0.00230018475940752	0.0144474104698221
mtRNApol	2083.11713139876	2493.43	1672.81	1.49056	0.575857	0.00140165902048797	0.00952880782339969
Nup160	8203.03716865107	9818.48	6587.59	1.49045	0.575748	0.000187131694246899	0.0017915854602142
stwl	2418.87850175126	2894.71	1943.04	1.48978	0.575104	0.00119462654995718	0.00842361137147966
CG2199	4285.94172375941	5129.01	3442.88	1.48974	0.575064	0.000510516798612093	0.00416964144279856
CG9609	1266.5806463412	1515.27	1017.89	1.48864	0.573997	0.00546582464807002	0.0290296578390373
Su(var)3-7	6576.20297950695	7867.13	5285.27	1.4885	0.57386	0.000203876365381899	0.00192814988111179
CG9797	4376.06397450781	5235.08	3517.05	1.48849	0.573848	0.000541070645683445	0.00436368000848819
heph	12615.9154836156	15091.4	10140.4	1.48824	0.57361	8.08950940244667e-05	0.000887006263416282
dre4	23032.9363062636	27550	18515.8	1.48792	0.573295	8.59994567744677e-05	0.000930514287979049
chico	3401.63607806209	4068.08	2735.19	1.48731	0.572708	0.000541017311004016	0.00436368000848819
CG11986	1009.22140674644	1206.91	811.538	1.48718	0.572582	0.0099876565326952	0.0474423947999829
CG9220	1664.50539560392	1990.22	1338.79	1.48658	0.571998	0.00292912695566909	0.0176107255373271
BEAF-32	5165.32495061713	6175.29	4155.36	1.4861	0.571535	0.000438503077349728	0.00365113837531038
CG12050	3878.744726669	4636.81	3120.68	1.48584	0.571275	0.000560106642979471	0.00448279257126991
Rrp4	3654.27723997508	4367.15	2941.4	1.48472	0.570191	0.0054885931802742	0.029137194021327
CR44024	11847.3204489431	14157.1	9537.57	1.48435	0.56983	0.000671092574012497	0.00517054458524162
seq	7835.9349355385	9362.91	6308.96	1.48406	0.569553	0.000222854789616133	0.00205877921949932
msl-3	1644.75634893717	1964.35	1325.16	1.48235	0.567891	0.00358505878876722	0.0207994600510958
XNP	16977.8729024638	20271.9	13683.9	1.48144	0.567004	0.000113317263566474	0.00117530029366425
l(2)k09022	5889.31123187336	7031.92	4746.7	1.48143	0.566992	0.000298448612290116	0.00264101884551062
ihog	1644.96945900809	1963.86	1326.08	1.48096	0.566532	0.00270246542263746	0.0165714859334812
CG9799	4064.06568335302	4851.82	3276.31	1.48088	0.566451	0.00101612921934797	0.00734421850406781
und	10571.6025166435	12619	8524.2	1.48037	0.56596	0.000193069020200848	0.00183645980778699
Dbp73D	1574.64307512411	1879.35	1269.93	1.47989	0.565487	0.0042763843519137	0.0238179151590683
CG10543	5053.48826608483	6030.31	4076.67	1.47922	0.564841	0.000418961240857369	0.00351818900198242
Orc4	2778.63350702876	3315.68	2241.59	1.47917	0.564784	0.0015307077883183	0.010285110412555
CG10286	4449.30269339595	5309.06	3589.55	1.47903	0.564653	0.000535752985777084	0.00433930863761037
CG12018	1886.98156902566	2251.44	1522.52	1.47876	0.56439	0.00309726359260265	0.0184605855284728
Nnp-1	5838.59624470563	6965.81	4711.38	1.47851	0.564142	0.000400342543277465	0.00339703287272956
CG5508	3966.58536284024	4732.19	3200.98	1.47836	0.563998	0.000608035982525741	0.00478032098642857
CG30183	2639.38657605436	3148.35	2130.43	1.4778	0.563454	0.00138837747053164	0.00944963393812379
CG14814	3558.04075464587	4243.95	2872.13	1.47763	0.563284	0.000773429177754629	0.00581934961413428
CG6726	1315.45903429256	1568.78	1062.14	1.477	0.562672	0.00477643177887338	0.0260875340588089
Nop56	15003.4087232414	17892.5	12114.3	1.47698	0.562646	0.00020665309589542	0.00194989558343502
CG10496	1616.25965120267	1927.4	1305.12	1.4768	0.562477	0.00385253609237878	0.0220414651582285
l(1)1Bi	3448.07836656827	4111.73	2784.42	1.47669	0.562367	0.000931861553667827	0.00684213721457375
Ranbp9	11204.5615290892	13361.1	9048.04	1.47668	0.562359	0.000229264710710217	0.00210956390260985
Rrp1	12097.2742420384	14425.3	9769.22	1.47661	0.562289	0.00018742120112477	0.0017915854602142
CG6388	1823.71768687375	2174.68	1472.76	1.4766	0.562279	0.00345270624898378	0.0201835741626229
CG4747	18827.3720580752	22445.8	15208.9	1.47583	0.561529	0.000133353373182565	0.00134247816539278
CG33969	1125.00345327394	1341.19	908.814	1.47576	0.56146	0.0093025329886249	0.0448142449977232
rig	7428.01038071061	8852.11	6003.92	1.47439	0.560117	0.000250961865334712	0.00228212862755506
CG5808	1423.48291612177	1696.13	1150.84	1.47382	0.559565	0.00561414764576323	0.0296538868108252
geminin	5335.08038864955	6356.4	4313.76	1.47352	0.559264	0.000664709490108386	0.00513849336266396
CG6479	1680.05097559273	2001.29	1358.81	1.47283	0.558588	0.00466248022984001	0.0255935808605363
Rm62	70402.0333590889	83847.3	56956.7	1.47212	0.557899	9.72264734638829e-05	0.00103371329698445
Tgt	1591.63253447131	1895.36	1287.91	1.47166	0.557445	0.00482173217387924	0.0262728706900152
eIF-2beta	15381.9728119585	18311.2	12452.7	1.47046	0.556265	0.000267530057709862	0.0024136181709234
Mfap1	1547.67269705686	1842.34	1253	1.47034	0.556154	0.00489405969187554	0.0265917479355926
CG9107	1901.69062168361	2263.76	1539.62	1.47034	0.55615	0.00390826898809074	0.0222611457345316
mip130	2820.56276222868	3357.49	2283.64	1.47024	0.556049	0.0013186377692786	0.00907112898782907
CG11504	3661.16414600796	4357.99	2964.34	1.47014	0.55595	0.000991468167996035	0.00719296774484004
CG5114	3336.26846934844	3971.14	2701.39	1.47004	0.555852	0.00126143751731339	0.00874006797817201
Aats-arg	5105.99517064325	6075.52	4136.47	1.46877	0.554606	0.00057382645251536	0.00456729498052343
CG6550	1068.16736818593	1270.95	865.38	1.46867	0.554506	0.0104731414175011	0.0492425123523434
Dek	16267.7607284255	19355.3	13180.2	1.46851	0.554356	0.000186886212716587	0.00179091539002123
ligatin	1950.31531015991	2320.23	1580.4	1.46812	0.553973	0.00285123284741914	0.0172673083360214
CG42360	1180.35946872235	1403.96	956.762	1.4674	0.553266	0.00916774962698153	0.0442793129983077
CG4078	1917.27758624222	2280.46	1554.09	1.46739	0.553251	0.00327047377500903	0.0193038127772111
PyK	17692.7969969808	21043.7	14341.9	1.46728	0.553146	8.9403686148518e-05	0.000961152000761324
CG5642	19217.6372945247	22857.2	15578.1	1.46726	0.553128	0.000191132034718977	0.00181991639037436
msi	20810.6428613641	24747.5	16873.8	1.46662	0.552497	0.000338332866530478	0.00293772572388635
CG7376	2717.69478662774	3231.35	2204.04	1.4661	0.551984	0.00156743129110474	0.0104600282497715
Pp2C1	3756.04978366238	4465.8	3046.3	1.46597	0.55186	0.00082259721146221	0.00615324011188916
sqd	37056.1908745376	44049.5	30062.8	1.46525	0.551145	0.000132190749584331	0.00133426069252936
rdgBbeta	1298.97423054076	1544.04	1053.91	1.46505	0.55095	0.00824159045762841	0.0406177489719346
CG32409	3423.64515252809	4069.15	2778.14	1.4647	0.550607	0.00149929593451722	0.0100975309529228
U3-55K	1756.89703264653	2087.94	1425.86	1.46434	0.550247	0.00464545446661547	0.0255168808320698
Taf6	2896.63015823187	3442	2351.26	1.4639	0.549817	0.00143230632829661	0.0097086007249994
Gdh	12219.8236520272	14519.3	9920.37	1.46358	0.549505	0.00278955684808213	0.0169589208276093
nod	1901.32907673355	2258.79	1543.87	1.46307	0.549003	0.0036377034168314	0.0210415107048651
Dok	1220.63012555216	1449.93	991.331	1.46261	0.548544	0.00827286864420639	0.0407195668318114
CG18273	5427.47387807224	6446.33	4408.62	1.46221	0.548151	0.000584811781878227	0.00462605733276295
CG7993	3559.30783693437	4226.3	2892.31	1.46122	0.547172	0.00154539304963372	0.0103536854925315
prod	3464.75389100513	4113.21	2816.29	1.46051	0.546467	0.00138824742098484	0.00944963393812379
ns1	5483.52629789897	6509.13	4457.92	1.46013	0.546092	0.000719407793657991	0.00548791806686825
pfk	2527.88013013981	3000.52	2055.24	1.45994	0.545911	0.00211314196908047	0.0134332132764923
Prp38	1801.62503476592	2138.22	1465.03	1.45951	0.545482	0.00503258429366547	0.0272037787026256
CG10274	1805.91627034946	2143.14	1468.69	1.45922	0.545199	0.00392200041940101	0.0223106578991457
CG7987	6156.10535664463	7305.22	5006.99	1.459	0.544982	0.000454842756191744	0.00376279007394989
ast	1160.77769387245	1377.44	944.12	1.45896	0.544942	0.00921528735575449	0.0444495308724769
eIF-3p40	20416.0572613459	24226.2	16606	1.45888	0.544864	0.000210247661773374	0.00196747548754241
CG7705	1619.09930249674	1921.13	1317.07	1.45865	0.54463	0.00489748616592149	0.0265978607234749
RnrL	9661.33878086981	11463.2	7859.5	1.45851	0.544497	0.00651287188712724	0.0337119496497999
CG42588	5022.78850077667	5958.52	4087.06	1.4579	0.543891	0.000649431475843819	0.00505079378622276
wcd	2239.47695294836	2656.67	1822.28	1.45788	0.543875	0.00344433690772174	0.0201550388063495
spi	9435.43352599107	11192.3	7678.53	1.45762	0.54361	0.000424176527988794	0.00355490074979441
CG11583	3046.40566951066	3613.55	2479.26	1.45751	0.543509	0.00195799835042372	0.0125714371865816
CG15523	3931.01196840529	4662.11	3199.91	1.45695	0.542953	0.00102115711419752	0.00736673705916403
Hlc	5825.0122702325	6907.02	4743	1.45625	0.542263	0.000652857012829103	0.00506765641588843
CG5522	4196.60016566491	4976.09	3417.12	1.45622	0.542232	0.000740142906396079	0.00561282525556831
tam	1981.92638788811	2350.02	1613.83	1.45618	0.542184	0.00401515998490206	0.0227132667378919
nonC	7863.63936716334	9323.84	6403.44	1.45607	0.542077	0.000430718095674282	0.00359668282637838
Mcm5	8321.79251984137	9866.71	6776.87	1.45594	0.54195	0.00175187386978702	0.0114645562361997
CG11970	4918.22655831139	5831	4005.45	1.45577	0.54178	0.000700386053231841	0.00536761380450954
Rrp6	3288.41511927831	3898.38	2678.45	1.45546	0.541478	0.00124720578976224	0.00867787917656965
tef	1568.0412384838	1858.15	1277.93	1.45403	0.540054	0.00579390305200699	0.0304655074155135
Opbp	1336.22144889318	1583.32	1089.13	1.45375	0.539776	0.00833956124090607	0.0409722355712963
CG6767	8075.58584351235	9568.86	6582.31	1.45372	0.539754	0.000475260941999823	0.00391768238708413
jumu	8905.43107725029	10551.2	7259.63	1.45341	0.539444	0.000374402047649793	0.00321468385192322
Nopp140	11674.2039098562	13831.5	9516.91	1.45336	0.539392	0.000321185371217352	0.00280782097969663
bora	1214.00681523706	1438.31	989.707	1.45326	0.539297	0.0105337695878536	0.0494471060628855
l(2)35Df	4728.22652592816	5601.74	3854.72	1.45322	0.539249	0.000970778155454554	0.00706503976233519
CG13900	40962.4370463088	48526.3	33398.6	1.45294	0.538979	0.0002095722456481	0.00196433612567323
IntS11	3391.28803561006	4017.23	2765.34	1.45271	0.538743	0.00150183008963294	0.0101087072486243
ash2	3919.96753619307	4643.1	3196.84	1.4524	0.538441	0.00110383598108205	0.0078698534443956
a6	1403.46313613215	1662.26	1144.67	1.45217	0.538209	0.00712460978755972	0.0361612276305787
PSR	2652.09572943144	3141.07	2163.12	1.4521	0.538145	0.00229567497098512	0.0144269253070555
CG11414	3632.41828907982	4300.82	2964.02	1.45101	0.537059	0.00118988255298307	0.00840554563864626
Vdup1	2406.7910306932	2849.55	1964.03	1.45087	0.536916	0.00261047312638287	0.0160731155682509
Fs(2)Ket	17602.1483475995	20837.7	14366.6	1.45043	0.536477	0.000235916568446517	0.00215703147273449
U2af50	8113.44078888966	9604.37	6622.51	1.45026	0.536314	0.000536659311309295	0.00434217119808477
dj-1beta	3633.26794214308	4300.77	2965.77	1.45014	0.536188	0.00417776913937247	0.0234380960891882
Cap-D3	1392.5704545986	1647.84	1137.3	1.4489	0.534955	0.0075379731553814	0.037794514428088
CG10576	19974.1271536915	23634.4	16313.8	1.44874	0.534797	0.000293732052107521	0.00260726676359956
row	10507.2097130236	12432.4	8582.06	1.44865	0.534705	0.000369029267203504	0.00317326729246346
Nmd3	3137.03523698874	3710.79	2563.28	1.44767	0.533735	0.00188436834158804	0.0121798908969424
CG8611	2658.77736550125	3145.05	2172.51	1.44766	0.533721	0.00243948681228703	0.0151820942862688
dUTPase	12404.7315501942	14671.6	10137.9	1.4472	0.533265	0.00160329706532316	0.0106674174921933
TfIIFalpha	3232.00562408679	3822.34	2641.67	1.44694	0.533009	0.00156239126231555	0.0104433521217934
CG9630	1343.91174808865	1589.29	1098.53	1.44674	0.532809	0.0090761885122684	0.0439409277690847
CG6903	2139.17130805922	2529.51	1748.83	1.4464	0.532471	0.00394250093028059	0.0223907883223086
CtBP	24827.3822041905	29356.1	20298.7	1.4462	0.532272	0.00029312303596822	0.00260586378975747
eIF6	5904.50239793956	6981.12	4827.89	1.446	0.532067	0.000952956208006703	0.00696604357744052
CG8188	8357.11980859708	9880.69	6833.55	1.44591	0.531977	0.000503007300185514	0.00411121313171427
pds5	5977.35125386335	7066.06	4888.64	1.44541	0.531474	0.000712597783611737	0.00544315438545991
Lk6	26129.1331283179	30887.3	21371	1.44529	0.531357	0.000189505459401545	0.00180851741891301
fs(1)h	20464.3047297968	24190.4	16738.2	1.44522	0.531289	0.00028729365707701	0.00256192345280788
Srp54	8325.71454863927	9840.52	6810.91	1.44482	0.530886	0.000540972017374046	0.00436368000848819
Snm1	1215.28212452638	1436.35	994.217	1.4447	0.530772	0.00995068133105567	0.0473445961889709
CG6693	2665.26827184296	3149.3	2181.24	1.44381	0.529885	0.00270387122074498	0.0165714859334812
Grip71	1903.59195949482	2249.24	1557.95	1.44372	0.52979	0.0054137379390322	0.0288192396874229
Nup205	9465.15244040531	11182.6	7747.7	1.44335	0.529417	0.000484056920485948	0.00397931844397395
NELF-B	1835.47346933578	2168.4	1502.55	1.44315	0.529223	0.00517826498875329	0.0278091117448986
CG10055	1825.1591716029	2156.15	1494.17	1.44305	0.52912	0.00514453340750606	0.0276880801131962
CG30020	7727.46000984383	9128.37	6326.55	1.44287	0.528937	0.000646326799266751	0.00503342238485569
CG15735	7575.5549743647	8947.8	6203.31	1.44242	0.528494	0.000764783049025743	0.00576555622804339
CDC45L	2598.79621446811	3069.41	2128.18	1.44227	0.528341	0.00275491894954499	0.0168102419745995
CG15747	2128.51878329934	2513.89	1743.14	1.44216	0.528234	0.00386308843138598	0.022079976756443
CG7971	16498.6065293374	19484.6	13512.6	1.44196	0.52803	0.000279812793665154	0.00250487719317443
atms	4246.66474986647	5015.11	3478.22	1.44186	0.527932	0.00131949432305465	0.00907162158925796
ade2	4853.59539460325	5731.77	3975.43	1.4418	0.52787	0.00100566262757485	0.00727311826463236
CG6937	3489.53309866854	4119.71	2859.36	1.44078	0.526853	0.0023214175036008	0.0145491442999536
CG31368	4962.74826511392	5858.47	4067.02	1.44048	0.526551	0.00100541611991806	0.00727311826463236
wds	6527.97884194327	7705.75	5350.21	1.44027	0.52634	0.00094912298652206	0.0069468108646203
CycD	2267.73627984628	2676.64	1858.84	1.43995	0.526023	0.00406818899214971	0.0229346635035484
Hmr	2238.40920787033	2641.99	1834.83	1.43991	0.525975	0.00309365334013864	0.018448581863768
Art3	3667.25365608925	4326.94	3007.57	1.43869	0.524752	0.00216373035855961	0.013702044796643
yemalpha	3059.69664901029	3609.96	2509.43	1.43856	0.524626	0.00190219963234023	0.0122725198654145
Edc3	2152.83935402184	2539.91	1765.76	1.43842	0.524487	0.00401838717469029	0.0227204014568961
Ssl1	2647.68464481483	3122.89	2172.48	1.43748	0.523542	0.00335581645287229	0.0197169144615379
NitFhit	1703.88897678134	2009.68	1398.1	1.43744	0.523499	0.00704113925906434	0.0357532717122173
Nup154	9452.2709779908	11147.8	7756.69	1.43719	0.523252	0.000564662390954071	0.00450365993944527
RanGap	9653.34652791179	11384.3	7922.37	1.43698	0.523044	0.000674149059181609	0.00518717754791069
Rca1	2967.63110554414	3499.44	2435.82	1.43666	0.52272	0.00289761457891396	0.0174779392946287
msl-1	3544.83373369628	4179.83	2909.84	1.43645	0.522503	0.00188081625133708	0.0121637344245678
l(1)G0007	5536.16297306959	6527.6	4544.73	1.4363	0.522357	0.000888775874138252	0.00656750816970318
mute	4713.59659535895	5557.57	3869.62	1.43621	0.522262	0.00118013421360283	0.00834688562215909
Lpt	2387.52914654999	2814.32	1960.74	1.43533	0.521385	0.00328721754226204	0.0193630851865048
IntS9	1602.37114472723	1888.79	1315.96	1.4353	0.52135	0.0072247795395268	0.0365093035147841
CG3363	6932.77882431781	8171.47	5694.09	1.43508	0.521132	0.00388690954960206	0.022161328892329
CG5514	4038.83240362436	4760.41	3317.25	1.43505	0.521099	0.00131801754246174	0.00907112898782907
Hpr1	2580.80655329554	3041.74	2119.87	1.43487	0.520918	0.0032307834623246	0.0190988053575884
Mapmodulin	20432.2906490412	24079.6	16785	1.4346	0.520644	0.000402275432614134	0.00340842901372548
Rbp1	5165.52279425195	6087.21	4243.83	1.43437	0.520415	0.00147444042216253	0.00993592300812384
ed	8149.05750771453	9601.34	6696.78	1.43373	0.519769	0.000580927673085781	0.00460478814667515
Pfk	11316.5479722387	13332.5	9300.58	1.43351	0.519557	0.000399626251691999	0.0033939212224673
Aats-thr	19774.7583979564	23293.3	16256.2	1.43289	0.518923	0.000480019022288124	0.00395126769272354
CG3808	1590.6637726529	1873.5	1307.83	1.43253	0.518564	0.00789905587242271	0.0392811483294274
CG8289	7980.09017938295	9398.21	6561.97	1.43222	0.518256	0.000953789060455074	0.00696772450801472
CG2790	1506.01523363892	1773.18	1238.85	1.43131	0.517336	0.00791868624873169	0.0393280004196786
CG7239	2699.75938537001	3178.65	2220.87	1.43126	0.517288	0.00348734802108719	0.0203141537700124
Pcaf	3827.46610927142	4506.06	3148.87	1.43101	0.517034	0.00198804007920687	0.0127219153905835
Spps	1656.73799350025	1949.97	1363.51	1.43011	0.51613	0.00683046121615394	0.0349700067912241
Dsp1	13111.2303666392	15431.7	10790.8	1.43008	0.516095	0.000544882805684886	0.00438524414018122
CG30122	20549.4203877298	24185.7	16913.1	1.42999	0.51601	0.000432459902158387	0.00360862028104295
CG8939	5734.67806918471	6748.56	4720.79	1.42954	0.515551	0.00125433273674171	0.0087117328356514
gp210	15669.3904909203	18438.6	12900.2	1.42933	0.515335	0.00051153613273481	0.00417348876525596
CG3800	55810.9093549644	65671.2	45950.6	1.42917	0.515176	0.000289450241786339	0.00257519356760949
MED1	7566.69357907347	8903.31	6230.08	1.42908	0.515091	0.000807410609369931	0.00605139066957736
CG33138	2214.10391448993	2604.17	1824.03	1.4277	0.513692	0.0031610766634614	0.0187442601332085
CG14722	2676.57218017246	3147.83	2205.32	1.42738	0.513372	0.00382463497013345	0.0219035214815819
CG3409	6871.65669750888	8080.26	5663.05	1.42684	0.512821	0.00731740435731905	0.0369289267063477
CG14438	9818.08085198386	11542.9	8093.24	1.42624	0.512219	0.000662406402019229	0.00512962692672504
E(Pc)	16424.9158433891	19310.3	13539.5	1.42622	0.512197	0.000531011336005268	0.00431568073854633
CG2875	3022.79876426986	3553.78	2491.82	1.42618	0.512153	0.00303000675342622	0.0181251490938648
RpII140	13268.1845112695	15598.7	10937.7	1.42615	0.512123	0.000575784154543114	0.00457657322837329
HipHop	3578.60179021617	4206.02	2951.18	1.4252	0.511161	0.00804205682688622	0.0398209300549803
Aats-val	8474.7131080767	9960.21	6989.22	1.42508	0.511044	0.000844994105217888	0.00629226602706387
CG7262	3830.9949115128	4502.31	3159.68	1.42492	0.510884	0.00242092617264249	0.0150828268340858
RpII215	14937.0367126746	17553.8	12320.3	1.42479	0.510752	0.00143445892834329	0.00971749228303834
RnrS	11690.9293955378	13739	9642.9	1.42477	0.510733	0.00929239287793031	0.0447840635905924
CG9253	8335.3902301658	9794.86	6875.92	1.42452	0.510472	0.000976211308463398	0.00708672995723084
CG7246	1897.26539698133	2229.39	1565.14	1.42441	0.510363	0.00683544564691315	0.0349700067912241
mi	2941.95991721954	3456.67	2427.25	1.42411	0.510061	0.00333039176428147	0.0195874491703822
Nup214	9683.96403970501	11376.2	7991.69	1.42351	0.50945	0.000709218274803119	0.00542451065645245
Hers	8963.07275675125	10528.7	7397.45	1.42329	0.509228	0.000702012943432392	0.00537651662508161
vlc	5581.17864843219	6553.35	4609.01	1.42185	0.507774	0.00119315572742643	0.0084191394649576
Spx	3063.41577284402	3596.92	2529.91	1.42175	0.507673	0.00327903078088065	0.0193345707829784
Acn	14540.8804372826	17072.9	12008.8	1.4217	0.507619	0.000525221293945337	0.00427463555924384
Ef1alpha48D	494193.881595347	580112	408276	1.42088	0.506786	0.000372127080241893	0.00319752614598926
CG9915	4326.56882299088	5078.39	3574.75	1.42063	0.506528	0.00180797725375282	0.0117983021578889
Arp5	1814.79730937955	2129.49	1500.1	1.41957	0.505451	0.00820677252902352	0.0404804396576717
Gbs-76A	3922.17358504301	4601.59	3242.76	1.41903	0.504908	0.00116955491053356	0.00828219736583106
CG1142	3428.06032170236	4021.69	2834.43	1.41887	0.504743	0.00672018011441796	0.0345744941228769
RpII33	2549.44030608215	2990.17	2108.71	1.41801	0.503872	0.00559518680984223	0.0295807749136993
POSH	2577.83745777281	3023.34	2132.34	1.41785	0.503707	0.00394317651289052	0.0223907883223086
CstF-50	2305.03002962087	2703.33	1906.73	1.41779	0.50364	0.0059534348252756	0.0312035584016826
RpL3	169596.898346182	198896	140298	1.41767	0.503525	0.000409298999810074	0.00345118226223692
Xpd	2972.71630054594	3485.94	2459.49	1.41734	0.503187	0.00408519955488425	0.0230081146470747
Map60	8867.36277056406	10398	7336.74	1.41725	0.503094	0.00121674133878667	0.00854306175720383
Bx42	5276.7395672181	6186.63	4366.84	1.41673	0.502564	0.0018266821259209	0.0119002059353257
Inx3	8665.10005820065	10158.1	7172.12	1.41633	0.502157	0.00250353842589654	0.0155138839614404
CG8378	5124.61979308097	6006.62	4242.62	1.41578	0.501597	0.00181469971028553	0.0118354878960327
ptip	6223.86878705715	7295.03	5152.71	1.41577	0.501584	0.00420295471520612	0.023522299101035
Vang	6669.53183562241	7817.17	5521.9	1.41567	0.501482	0.00137360510673285	0.00937670066066837
TH1	4013.99853287521	4704.4	3323.6	1.41545	0.501264	0.00256354524857423	0.0158347901858751
CG14749	2134.9598742774	2501.48	1768.44	1.41451	0.500307	0.00683434073396234	0.0349700067912241
lola	49988.2955965221	58560.3	41416.3	1.41394	0.499726	0.000519284345574943	0.00422929470176858
CG3605	5809.18481447964	6804.88	4813.49	1.41371	0.499485	0.00167368094632191	0.0110783108228192
Max	2081.96641169826	2438.37	1725.56	1.41308	0.498847	0.00776572848556392	0.0387013903008462
pps	10409.2764152494	12188.6	8629.96	1.41236	0.498106	0.000919493113584055	0.00675991215883646
CG9246	5261.09653974572	6160.31	4361.88	1.41231	0.498053	0.00201993398521881	0.0128974458934662
SMC1	7404.04659340068	8666.72	6141.37	1.4112	0.496926	0.00120447140838591	0.00847751282991225
Nf-YC	2429.50515039485	2843.02	2015.99	1.41023	0.495931	0.00537215445037154	0.0286506640438135
CG14786	2168.4662933551	2536.26	1800.68	1.4085	0.494161	0.00490420003745485	0.0266218129792699
Rtc1	2424.42569135006	2835.49	2013.36	1.40834	0.493991	0.00764616115720001	0.0381878498244428
mRpL38	1986.482461571	2322.95	1650.01	1.40784	0.493484	0.00849217548733909	0.0415935841186579
CG2685	1662.4049011387	1943.92	1380.89	1.40773	0.493368	0.0103991624565673	0.0489743767361648
Upf1	5289.41821556677	6184.26	4394.58	1.40725	0.492877	0.0016574021906609	0.0109831405490069
Gap1	5859.04833666884	6849.84	4868.26	1.40704	0.492664	0.00171692051864205	0.0112933696266057
CG7564	5424.31181792202	6340.86	4507.76	1.40666	0.492269	0.00197497957684348	0.012652349761408
ade3	7920.23506002698	9258.38	6582.09	1.4066	0.492216	0.00137814505475048	0.00939659138510399
CG43343	2340.37642957788	2735.48	1945.27	1.40622	0.491821	0.00657703892508943	0.0339394013616755
shtd	4487.35127187838	5244.66	3730.04	1.40606	0.49166	0.00236487890396135	0.0147894510243947
Treh	16967.8686305886	19829.5	14106.3	1.40572	0.49131	0.00103111460691141	0.00742466760876954
CG1582	3492.70794717213	4081.37	2904.05	1.40541	0.490989	0.00481735639313055	0.0262614093563254
S	4896.68809824858	5721.89	4071.48	1.40536	0.490938	0.00178387879585813	0.0116607959523373
CG33695	2208.39136101761	2580.51	1836.27	1.4053	0.490879	0.00868841245669613	0.0424037089366711
CG4282	1708.94033447924	1996.9	1420.98	1.4053	0.490876	0.0102899981920609	0.0485592115580431
rok	6194.85732896931	7238.03	5151.68	1.40498	0.490553	0.00187769011107594	0.0121503161330933
inaE	4252.86214197782	4968.72	3537.01	1.40478	0.490344	0.00226279267293751	0.0142668275619961
pit	4981.02998320532	5819.32	4142.74	1.40471	0.490268	0.00268933093493395	0.0165234437081508
Tango7	16529.4607517231	19308.6	13750.3	1.40423	0.489784	0.000944832911601377	0.00692418133124738
CG9715	6161.9961783364	7197.24	5126.75	1.40386	0.4894	0.00168163782474709	0.0111246069494002
armi	3450.35452176263	4029.79	2870.92	1.40366	0.489189	0.00348203863019297	0.0203067577336214
bys	2795.76983870372	3265.27	2326.27	1.40365	0.489182	0.00556568824691529	0.0294787621767186
CG8173	2370.11219838135	2767.74	1972.49	1.40317	0.488691	0.00714391338951185	0.036243286673656
CG13096	8732.40518676002	10197	7267.86	1.40302	0.488536	0.00159807409933362	0.0106387916854831
Nipped-A	13533.6394576848	15799.6	11267.6	1.40221	0.487704	0.000902387222066834	0.00665349491820584
eIF3-S8	28696.0436340907	33498.4	23893.7	1.40197	0.487459	0.00088486380962664	0.00654278377981771
alph	8366.57297865378	9763.25	6969.9	1.40077	0.486224	0.00159219409987985	0.0106057563183351
ico	2036.00597905271	2375.75	1696.26	1.40058	0.486026	0.00918474637371056	0.0443240210869458
Nup98-96	12617.0598295997	14715.5	10518.6	1.39901	0.484402	0.0012249502731064	0.00857465191174477
wee	3151.38690268968	3674.58	2628.19	1.39814	0.483509	0.0044174434529578	0.0244503802614144
woc	18354.5762219806	21400	15309.2	1.39786	0.483216	0.000999633023076216	0.00724310899541807
Aats-lys	11254.2938056087	13121.6	9387.01	1.39784	0.483203	0.00131370798277769	0.00905338292007263
crn	3794.38315549171	4423.92	3164.84	1.39783	0.483191	0.00404746800359116	0.022862457339933
Cas	12555.2956913134	14638.2	10472.4	1.39779	0.483145	0.00246704238032614	0.0153205850561145
Dph5	5164.3810089169	6020.23	4308.53	1.39728	0.482624	0.00733138133638763	0.0369833147554046
CG11107	11006.2130196131	12829.9	9182.52	1.39721	0.482547	0.0015463689263836	0.0103542211368571
step	3534.50031965896	4117.87	2951.13	1.39535	0.48063	0.00379748309472549	0.0217912175400906
Corin	4888.80861359469	5694.7	4082.92	1.39476	0.480017	0.0018699534182161	0.0121138181918854
sle	10908.5245550149	12706.7	9110.38	1.39475	0.480004	0.00153183387862446	0.0102866961855101
CG32164	2628.7405256377	3061.11	2196.37	1.39371	0.478933	0.00651369590447376	0.0337119496497999
pic	9650.13979735736	11237	8063.32	1.39359	0.478805	0.001636888916465	0.0108596585577417
Nup107	4868.1051748001	5667.33	4068.88	1.39285	0.47804	0.00331514140453099	0.0195176205869407
CG11696	2241.90861581276	2609.86	1873.96	1.3927	0.47788	0.00801444462644743	0.0397012158370565
CG30497	2450.90443110043	2852.93	2048.88	1.39244	0.477611	0.00464338547244737	0.0255168808320698
CG7338	5417.51649546403	6304.23	4530.81	1.39141	0.476551	0.00274472787728662	0.016765761140487
Myo31DF	3515.81187498854	4090.35	2941.28	1.39067	0.475782	0.00374117492589729	0.0215001286019866
enok	7057.24409103998	8207.96	5906.53	1.38964	0.474714	0.00205402907100903	0.0130862260053205
Nup54	2399.69655475931	2789.48	2009.91	1.38786	0.472866	0.00989351314204039	0.0471696911644228
RpA-70	10278.4699475886	11947.9	8609.02	1.38784	0.472839	0.00192263962519477	0.0123650228983728
foxo	2199.71809325911	2556.41	1843.03	1.38707	0.472041	0.00813890920199743	0.040231554169155
bdg	3327.79570200551	3866.27	2789.32	1.38609	0.471025	0.00513029083267841	0.027654277590142
His3.3A	20251.4197528049	23521	16981.8	1.38507	0.469956	0.00166439446433765	0.0110231557732666
wapl	6342.39749187009	7366.27	5318.53	1.38502	0.469907	0.00275676361477573	0.0168126211588196
xmas-2	2424.11000634422	2815.44	2032.78	1.38502	0.469902	0.00735747754423029	0.0370502692717514
CG13367	2102.93171569948	2441.78	1764.08	1.38417	0.469019	0.0105725930862013	0.0495689485992813
CG3198	2763.37606994784	3208.05	2318.71	1.38355	0.468375	0.00659806777292762	0.034026715417994
Pabp2	9792.96837041371	11366.7	8219.28	1.38293	0.467724	0.00276574648865272	0.0168585085281432
polybromo	6084.66813332034	7061.93	5107.4	1.38269	0.467473	0.00277614814836309	0.0168951785943298
CG3430	2288.62493264949	2656.1	1921.15	1.38256	0.467338	0.0104932997923987	0.0492771498174532
CG16812	2309.16637116652	2679.78	1938.56	1.38236	0.467131	0.00961422606853061	0.0459708773992587
IntS4	2916.61182136815	3383.94	2449.28	1.38161	0.466346	0.00722164106283373	0.0365093035147841
CG5445	4269.0623299237	4952.86	3585.26	1.38145	0.466182	0.00478358980783614	0.0261142878645075
RpS24	55215.2475953425	64055.6	46374.9	1.38125	0.465978	0.00121511424931394	0.00854201665408832
Ack	3214.04147647354	3727.68	2700.4	1.38042	0.465102	0.00574729320413263	0.0302603496857225
CG30007	2793.65031414848	3239.99	2347.31	1.3803	0.464982	0.00698840840536673	0.0355410890704314
CG9727	3030.27658939561	3514.39	2546.17	1.38027	0.464947	0.00599847276891791	0.0313968975499929
mod(mdg4)	29826.3263489051	34590.3	25062.3	1.38017	0.464851	0.00146913296707374	0.00991750566616312
Rpd3	13674.6153185822	15856.2	11493.1	1.37963	0.464279	0.00212542305925826	0.01349643642629
ps	4659.42652223614	5401.93	3916.92	1.37913	0.463754	0.00294107536597649	0.0176663243267101
csul	2143.72362360752	2485.15	1802.3	1.37888	0.463495	0.0102993399021936	0.0485834576529189
E(bx)	23560.0919346914	27308.8	19811.4	1.37844	0.463038	0.00130654367216481	0.00901476132490075
Br140	3207.87744762804	3718.12	2697.63	1.37829	0.462879	0.0062770012347928	0.0326477512468499
bur	7234.75678423059	8378.83	6090.68	1.37568	0.460145	0.00307113767180395	0.0183299640936725
CG10341	2373.58360686554	2748.65	1998.52	1.37535	0.459795	0.0101920141481867	0.0482346877602761
Myb	10255.2685714268	11873.2	8637.34	1.37463	0.459048	0.00254779914349078	0.015745943690547
CG6084	7097.22423247933	8215.81	5978.64	1.37419	0.458586	0.00535608442890988	0.0285781476199961
su(s)	3919.02425261823	4535.74	3302.31	1.37351	0.457865	0.00422955505826083	0.0236254073505657
shn	2115.0263260172	2446.24	1783.82	1.37135	0.455597	0.00862570925651155	0.0421689178838849
CG4849	4680.7962461196	5413.13	3948.47	1.37094	0.45517	0.00486899686012883	0.0265013256506736
Men-b	7461.97789033995	8628.28	6295.67	1.37051	0.454713	0.00292216706991298	0.0175801586814078
tkv	3485.25133952943	4028.71	2941.79	1.36948	0.453624	0.00514614485447308	0.0276880801131962
su(f)	4032.35187062264	4660.92	3403.78	1.36934	0.453476	0.00535562449665164	0.0285781476199961
eIF-2alpha	9151.5673903492	10577.8	7725.29	1.36925	0.453384	0.00339618054477673	0.0199242681284642
olf413	9612.71773274064	11109	8116.44	1.3687	0.45281	0.00228818502543781	0.0144075808822409
B52	27643.2999890137	31945.8	23340.8	1.36867	0.452774	0.00174101636214651	0.0114160492405017
CG11790	4130.53592317057	4773.12	3487.95	1.36846	0.452556	0.00609350332592834	0.031851025752037
l(2)09851	4060.18807530869	4691.65	3428.73	1.36833	0.45242	0.0074547084488525	0.0374582893666906
vvl	5145.25373428425	5945.16	4345.35	1.36816	0.452242	0.0039901215410867	0.0226270042445235
CG8368	3341.54861721014	3860.68	2822.42	1.36786	0.451925	0.0081954297970949	0.0404579609829327
gukh	10098.7271582111	11664.1	8533.38	1.36688	0.450882	0.00242016602529066	0.0150828268340858
Rcd1	5893.73581557802	6806.45	4981.03	1.36648	0.450459	0.00369234061705069	0.0212723731362187
CG15160	2873.38352381777	3317.88	2428.89	1.36601	0.449965	0.00967164476406772	0.0461880985695581
CG3847	4501.38991712294	5197.61	3805.17	1.36593	0.449887	0.00579416676467065	0.0304655074155135
MESR4	9111.98357512731	10520	7704	1.36552	0.449452	0.00291487690367011	0.0175545765376318
CG15439	2659.54445019915	3070.48	2248.6	1.36551	0.449437	0.00867685400171072	0.0423651887189568
Nap1	42049.958713152	48540.1	35559.8	1.36503	0.448931	0.00269666317028156	0.016559689829407
Taf2	3310.36210357428	3821.24	2799.48	1.36498	0.448883	0.00761011607008675	0.0380571663444364
Spargel	9417.43187356442	10864.2	7970.71	1.36301	0.446797	0.00326518278761992	0.0192824310048664
trr	4398.43524573886	5073.9	3722.97	1.36286	0.446641	0.0058481771741163	0.0306936346963043
CG4806	3002.21009177095	3463.18	2541.24	1.36279	0.446566	0.0104484799184711	0.0491465536905863
CG15356	4039.97113925938	4659.75	3420.2	1.36242	0.446173	0.00687793008274637	0.0351493993167949
Antp	7787.22649440213	8980.16	6594.29	1.36181	0.445523	0.0039023084992481	0.0222381554860998
Rpb5	3744.94266077979	4317.43	3172.45	1.36091	0.444577	0.00819871459911986	0.0404579609829327
Trap1	4060.44519914386	4680.48	3440.41	1.36044	0.444074	0.00734229120912408	0.0369899125997589
Ent2	9403.36273240732	10838.9	7967.82	1.36033	0.443961	0.00413201067506689	0.0232377846091231
rngo	4460.62689802642	5141.56	3779.69	1.36031	0.443936	0.00673495149598587	0.0345937041951594
CG6197	2727.70384470178	3140.68	2314.73	1.35682	0.440229	0.010643072367265	0.0498206447008287
eIF5B	8596.38696911131	9897.15	7295.62	1.35659	0.439982	0.00372835699739017	0.0214371252830041
Upf2	3973.32994451069	4573.64	3373.02	1.35595	0.439303	0.00774322427649738	0.038622547675218
Mat89Ba	3887.35872285963	4474.64	3300.08	1.35592	0.439273	0.00762702060494829	0.0381247921654499
CG9776	7592.82484640985	8739.52	6446.13	1.35578	0.439121	0.00396649464851508	0.022504064139857
MBD-R2	6506.25120490324	7485.1	5527.4	1.35418	0.437419	0.00527281042641127	0.0282381233077086
ArfGAP3	4413.13515890663	5076.26	3750.01	1.35367	0.436874	0.00715803122336275	0.0362712956268253
Tfb1	6522.22276302709	7501.91	5542.54	1.35351	0.43671	0.00565324719188085	0.0298331405463776
chb	7809.02398543273	8980.74	6637.3	1.35307	0.436238	0.00431694817213595	0.024009128982375
eIF-3p66	17494.3134775813	20112.1	14876.5	1.35194	0.43503	0.00384951158382135	0.0220350695266089
qkr58E-2	5572.34575508855	6405.42	4739.27	1.35156	0.434628	0.00561261638135235	0.0296538868108252
CG14441	3018.80905228225	3469.52	2568.1	1.35101	0.434039	0.00997679543285947	0.0474246098263611
Cpsf160	3566.6011188437	4097.55	3035.65	1.34981	0.432754	0.00953872088977289	0.0456665274743601
CG5004	6304.44649179751	7240.73	5368.17	1.34883	0.431706	0.00545827621457636	0.0290028957295903
CG8223	12802.4634356489	14703.6	10901.4	1.34878	0.431656	0.00437573051932051	0.0242819742248196
CG7139	3671.46323393095	4216.58	3126.35	1.34872	0.431593	0.00903664970960493	0.0437889143370668
unk	4890.85414895177	5616.06	4165.65	1.34818	0.431015	0.00645688543071119	0.0334628811312687
velo	11802.7577814507	13550.9	10054.6	1.34773	0.43053	0.00392275303721244	0.0223106578991457
Bre1	4831.46085110569	5546.23	4116.69	1.34725	0.430023	0.00715884964305516	0.0362712956268253
Caf1	15443.9520760959	17727.7	13160.3	1.34706	0.429814	0.00504271084864907	0.0272329949896436
Eaat1	9420.11432201096	10813	8027.26	1.34703	0.429783	0.00366069955924925	0.0211427810126155
RpL4	127433.04946852	146261	108605	1.34672	0.42945	0.0025832452107542	0.0159309311102915
spoon	11404.7086570311	13086.3	9723.14	1.34589	0.428562	0.00415594759649695	0.0233383315708043
CG31635	3769.23533513565	4324.97	3213.51	1.34587	0.428541	0.00837308080803423	0.0411077718345164
CG43444	42425.9889611034	48681.1	36170.8	1.34587	0.428536	0.00332007901675249	0.0195367378801469
CG8232	7481.77549616866	8583.18	6380.37	1.34525	0.427871	0.0049890025298272	0.0269933999237888
CG9007	10117.5060134724	11605.6	8629.36	1.3449	0.427501	0.0077528979291836	0.0386541162068917
sima	8953.02711012827	10267.5	7638.57	1.34416	0.426709	0.00406147137395555	0.0229079671394848
CG16833	4071.64324600999	4669.1	3474.18	1.34394	0.426473	0.00912843787146937	0.0441411533391513
Sym	3461.52349484495	3969.15	2953.89	1.3437	0.426213	0.0101018437483483	0.0478863856438317
mod	26956.4900567282	30905.3	23007.7	1.34326	0.425735	0.00388558312244531	0.022161328892329
Nup133	4948.16744596516	5672.34	4224	1.34288	0.425334	0.00826555951767996	0.0407009251580005
CG6791	9544.82362033959	10939.7	8150	1.34229	0.424695	0.004805359978473	0.0262083743611196
dalao	8939.19273163628	10244.5	7633.89	1.34198	0.424359	0.00487153654745279	0.0265013256506736
fl(2)d	6365.93965223051	7293.92	5437.96	1.3413	0.423631	0.00694313385423098	0.0353955879811854
lost	28182.809696064	32288.2	24077.5	1.34101	0.423322	0.00400154248270367	0.0226695227806894
SdhB	5287.84341498336	6056.98	4518.71	1.34042	0.422689	0.00744966001700574	0.0374492043569097
CycT	8751.27462506639	10024	7478.54	1.34037	0.422632	0.00532617396739284	0.028471134385365
pUf68	12268.8109167991	14052.4	10485.2	1.34021	0.422455	0.00428525508107785	0.0238558251310293
msk	21149.1116748662	24220.8	18077.4	1.33984	0.422056	0.00782686007027597	0.0389724350849545
siz	9261.73132889834	10603.6	7919.81	1.33888	0.421022	0.004704247251973	0.0257541380819763
Amun	23334.7506676844	26709.5	19960	1.33815	0.420244	0.0038576663878366	0.0220598963108499
CG13366	10042.6475345993	11486.5	8598.76	1.33584	0.417743	0.00945783094226544	0.0454143776007595
Su(var)2-10	10193.10414653	11658.1	8728.09	1.3357	0.417596	0.00537893592386444	0.0286672343659684
Taf4	11557.8241513659	13218.9	9896.8	1.33567	0.417563	0.00505089927850276	0.027253052348644
rump	14577.7168916375	16670	12485.5	1.33515	0.417001	0.00476564930531694	0.0260409498919848
pcm	5034.26340333429	5756.28	4312.25	1.33487	0.416694	0.00884234859478234	0.0430676309625416
eIF3-S9	30068.1730286772	34374.1	25762.3	1.33428	0.41606	0.00437651227051132	0.0242819742248196
mahj	7049.42558729396	8058.8	6040.05	1.33423	0.416004	0.00715405126230337	0.0362712956268253
RpL22	18847.2468297793	21545.6	16148.9	1.33419	0.415961	0.00367435392568382	0.0212004534793449
JIL-1	5589.33057994911	6389.29	4789.37	1.33406	0.415821	0.00840495570631746	0.0412467401689643
stg	4870.64864462963	5567.2	4174.1	1.33375	0.415486	0.00830465439819923	0.0408511006343809
CG30118	4756.71750215391	5433.74	4079.7	1.3319	0.413483	0.0102552348428664	0.0484545172031917
hipk	11197.7317101789	12788.7	9606.73	1.33123	0.412756	0.00514441791768983	0.0276880801131962
ssx	6801.38160143463	7766.95	5835.82	1.33091	0.412413	0.00688619843045758	0.0351673863282361
HP5	4919.56578426374	5617.89	4221.24	1.33086	0.412361	0.010624879929981	0.0497835801549984
sbb	16066.9002269039	18338.1	13795.7	1.32926	0.41062	0.00505114113790737	0.027253052348644
Df31	96886.1686186128	110548	83224.6	1.32831	0.409589	0.0068183489992671	0.0349289270321498
scaf6	5417.72435753036	6173.19	4662.25	1.32408	0.40499	0.0102031494045778	0.048267620822229
milt	8709.75369012167	9920.17	7499.34	1.32281	0.403602	0.0074083715977911	0.0372578548980295
NaCP60E	7590.92277029509	8644.03	6537.82	1.32216	0.402895	0.00765391491686771	0.0382100625029115
Gp150	9373.09103832883	10673.2	8073.03	1.32208	0.402804	0.00568374168230633	0.0299666982766488
pix	18775.033375363	21371.9	16178.2	1.32103	0.401663	0.00693292898890207	0.0353730857056781
hrg	12165.8730932871	13845	10486.8	1.32024	0.400795	0.00694945459197768	0.0354121899115899
Mi-2	21785.5088957237	24791.7	18779.3	1.32016	0.400717	0.00584468655091845	0.0306892514625009
Mpcp	23379.9031747053	26601	20158.8	1.31957	0.400073	0.00530349702161999	0.0283761643883622
S6k	7143.1743634192	8122.14	6164.21	1.31763	0.397944	0.0104367865785143	0.0491115401009325
Klp10A	9577.09199930533	10885.7	8268.44	1.31654	0.396753	0.00866560429442931	0.0423281440535586
Dp	9207.31256042674	10462.3	7952.3	1.31564	0.395761	0.00902312377404222	0.0437428637733437
gro	13272.1890311817	15078.6	11465.8	1.3151	0.395172	0.00788171933829579	0.0392118081759296
CG7766	7578.52694398954	8602.34	6554.72	1.31239	0.392195	0.00898633905200859	0.0436366052201946
mor	15477.9032768683	17550.6	13405.2	1.30924	0.38873	0.00791502636068418	0.0393267238393926
RpL6	93941.1558576023	106466	81416.3	1.30767	0.387004	0.00717340218703088	0.0363291012600859
CG7920	10183.1120866526	11538.8	8827.4	1.30716	0.386437	0.00931812744260952	0.0448519778651554
CG11148	14617.234198877	16557.5	12676.9	1.30612	0.385284	0.00786334996845113	0.0391372676939663
e(y)3	13565.1736626435	15363.9	11766.5	1.30574	0.384864	0.00951976871834923	0.0456325039726097
enc	13283.3487957441	15043.2	11523.5	1.30545	0.384543	0.0088430811001221	0.0430676309625416
Sin3A	18419.5930064025	20842.5	15996.6	1.30293	0.381762	0.00901241810950943	0.0437264970997483
Hex-A	6437.90189561526	7278.45	5597.36	1.30034	0.378884	0.00907279497106772	0.0439409277690847
kug	14235.4385848979	16091.5	12379.3	1.29987	0.378369	0.0100425831639008	0.047644554033334
RpL23A	78805.9538679743	88801.9	68810	1.29054	0.367971	0.00997980886888555	0.0474246098263611
Ama	15915.6856780887	13966.9	17864.4	0.781829	-0.355075	0.010489162881324	0.0492771498174532
14-3-3zeta	50068.8911740704	43407	56730.8	0.765139	-0.386207	0.00799321094725833	0.0396130098273862
Snap	6587.53876387315	5678.54	7496.54	0.757488	-0.400705	0.00945854520074656	0.0454143776007595
Dg	13146.2910683252	11326.1	14966.5	0.756768	-0.402077	0.00760426713400497	0.0380443789037642
Chc	23076.3149784152	19876.7	26275.9	0.756461	-0.402662	0.00641471677707351	0.0332741839284733
sqh	7917.05477136172	6812.83	9021.28	0.755196	-0.405077	0.00748519600094478	0.0375624881384797
CG14207	6127.44704557669	5263.92	6990.97	0.752959	-0.409356	0.00793524470130045	0.0393763945955042
Lis-1	9158.37552786999	7865.36	10451.4	0.752565	-0.410111	0.00717806983549446	0.0363368169464781
Cat	5963.8568495085	5114.88	6812.83	0.750772	-0.413553	0.00861726151567212	0.0421454470320028
lap	6578.55319729962	5637.21	7519.9	0.749639	-0.415732	0.0093643930245559	0.0450473440678294
CG6707	6746.17384994733	5777.78	7714.56	0.748945	-0.417068	0.00587150262690444	0.030802068025027
CG30015	6326.24004376424	5411.5	7240.98	0.747342	-0.420159	0.00849065007722442	0.0415935841186579
CG2924	4342.77174153799	3713.63	4971.91	0.746923	-0.420968	0.0102219359562036	0.0483169381782599
VhaAC45	5794.9906723873	4953.31	6636.67	0.746355	-0.422066	0.00931147165890803	0.0448386158175
th	9992.65338580712	8538.78	11446.5	0.745972	-0.422807	0.00471487059147219	0.0258000754856269
vsg	16471.924891951	14066.6	18877.3	0.74516	-0.424378	0.006376933541238	0.0331079159641004
eff	19176.7319119336	16323.1	22030.3	0.74094	-0.432572	0.00698610125734874	0.0355410890704314
drpr	5248.84297189847	4462.62	6035.07	0.739448	-0.435479	0.00652658049796851	0.0337484075234998
mys	5040.71976392282	4284.38	5797.06	0.739062	-0.436233	0.00699012680255174	0.0355410890704314
Rab10	4816.35451473841	4090.31	5542.4	0.738003	-0.438301	0.00652448701770641	0.0337484075234998
Rab2	5421.00862918168	4603.19	6238.83	0.737828	-0.438643	0.00614509505258849	0.0320626923353341
chrb	5835.17895072014	4954.53	6715.82	0.73774	-0.438815	0.00939095859370719	0.0451273631881389
P58IPK	2650.56871468559	2250.46	3050.68	0.737693	-0.438908	0.0102848061289643	0.0485592115580431
CtsB1	6548.56459620514	5554.98	7542.15	0.736526	-0.441192	0.00353867885005294	0.020561343122203
CG2943	5690.63118756572	4822.71	6558.55	0.735331	-0.443535	0.00453635000497327	0.0249888450941259
CG8920	4417.18730546091	3742.87	5091.5	0.735122	-0.443944	0.00702225892620807	0.035673075345137
DIP2	9472.07440035701	8024.85	10919.3	0.734924	-0.444333	0.00376126499146022	0.0215941080508225
Bsg	9521.25614265264	8065.75	10976.8	0.734803	-0.444571	0.0033359987942182	0.0196104466250151
CG4729	4764.62330698854	4036.19	5493.06	0.734779	-0.444618	0.00524801807793328	0.0281444756040255
alpha-Adaptin	9127.44238591013	7728.43	10526.5	0.734191	-0.445773	0.00339628002189793	0.0199242681284642
Evi5	3974.084218924	3364.17	4584	0.733895	-0.446354	0.00755077434145418	0.0378422806002541
Nmda1	5633.06870066484	4768.34	6497.8	0.73384	-0.446463	0.00418756847652212	0.0234816734027978
wrapper	4848.65171046812	4101.05	5596.25	0.732821	-0.448467	0.00492260089943857	0.0266966206451486
arm	17258.9731657792	14572.2	19945.8	0.730588	-0.45287	0.00219092330771783	0.013851477389111
mtd	8932.92721093398	7537.85	10328	0.729846	-0.454336	0.00845414485696482	0.0414529283461784
CG3907	2794.6932315969	2355.21	3234.18	0.728226	-0.457542	0.00937040885515808	0.0450473440678294
CG1021	3772.21046192975	3177.43	4366.99	0.727601	-0.458781	0.00558565093194325	0.0295464643836691
CG31729	6379.5297649133	5366.65	7392.41	0.725967	-0.462024	0.00311860978301379	0.0185686621650131
Cdep	6437.58718051093	5413.06	7462.12	0.725405	-0.463141	0.0040496607134489	0.0228636682292765
Pax	3358.72220309516	2821.53	3895.91	0.724228	-0.465484	0.00621663634312033	0.0323483413856108
kar	2873.83150652948	2412.37	3335.29	0.723288	-0.467358	0.00654168740720022	0.0338113959593081
CG9426	3165.02292596549	2654.89	3675.16	0.722387	-0.469155	0.00525310747781435	0.0281456481785352
Nrx-IV	8337.37813554425	6988.61	9686.15	0.721506	-0.470918	0.00613125823021827	0.0320252151686968
Rab6	3443.7430110973	2885.03	4002.45	0.720816	-0.472296	0.00452921208145104	0.024961422997296
Lamp1	10864.5085362479	9100.84	12628.2	0.720677	-0.472575	0.00131819507509664	0.00907112898782907
Nhe2	2524.7114022265	2114.39	2935.04	0.720395	-0.473139	0.00916850359132563	0.0442793129983077
GapcenA	4757.9559078568	3984.46	5531.46	0.720327	-0.473277	0.00363472289258518	0.0210347984324521
Atg7	1862.0238482367	1559.3	2164.75	0.720313	-0.473304	0.0095709889817328	0.0457967335828144
CG2938	2152.76610174331	1802.35	2503.19	0.72002	-0.47389	0.00991500239749362	0.0472331750650593
CG42389	4328.27375777028	3622.38	5034.16	0.71956	-0.474813	0.00691854225950651	0.0353169579916593
CG42265	4922.31506753645	4116.84	5727.8	0.718747	-0.476444	0.00733927500608222	0.0369899125997589
CG8726	3981.68294003988	3328.99	4634.37	0.718326	-0.477289	0.00451275592843408	0.024882595546237
Khc-73	7289.1082330389	6093.69	8484.53	0.718212	-0.477518	0.00599679306149927	0.0313968975499929
Vha13	4430.02975891321	3701.5	5158.56	0.717544	-0.47886	0.00361334277815103	0.0209320313218504
VhaM8.9	6177.45820125184	5154.61	7200.3	0.715889	-0.482193	0.00231616742430835	0.0145241166156981
rhea	40520.2745587015	33799.9	47240.7	0.715483	-0.48301	0.00281516683775814	0.0170876487100687
Spn88Ea	2669.48466052148	2225.63	3113.34	0.714868	-0.48425	0.00493446517583641	0.0267484118373083
Dip-B	6328.84990734676	5270.28	7387.42	0.713412	-0.487192	0.00157498140157745	0.0105032083427759
CG9917	2549.4081337015	2121.2	2977.61	0.712383	-0.489275	0.00528695794573009	0.0283007748859669
CG6024	6925.22555864659	5761.49	8088.96	0.712266	-0.489512	0.00135823888987851	0.00929926946109358
Snx3	5538.06860534856	4604.58	6471.55	0.711511	-0.491042	0.00128770914495695	0.00890075035183464
Rop	5710.27186710375	4742.86	6677.68	0.710255	-0.493591	0.00249688396668146	0.01548094849943
CG5758	7536.34984864489	6252.02	8820.68	0.708791	-0.496567	0.00168891082834429	0.0111599442213694
Cht2	1678.55157185892	1392.27	1964.84	0.708592	-0.496974	0.00918543138385698	0.0443240210869458
oxt	1514.98798147926	1256.06	1773.91	0.708076	-0.498025	0.00993293350863213	0.0472990987059174
betaggt-II	2298.56208543042	1905.22	2691.9	0.707759	-0.498669	0.00660864228203604	0.0340660476598977
Pak3	3905.67609729344	3236.89	4574.46	0.7076	-0.498995	0.00442023929429113	0.024454143381581
X11L	5377.23019067623	4454.84	6299.62	0.70716	-0.499891	0.0028400319537599	0.0172114574145795
VhaPPA1-1	4865.21815786063	4023.36	5707.08	0.704976	-0.504354	0.00185928352306986	0.0120514524263143
Nc	1940.43175927476	1604.46	2276.4	0.704822	-0.504669	0.00414690172809816	0.0232988542885904
Sap47	12589.9666984337	10408.1	14771.8	0.704593	-0.505138	0.00123061786476103	0.00858747616317709
Aldh-III	3503.40099584009	2893.67	4113.13	0.70352	-0.507336	0.00253808484022745	0.0157027015516642
Nhe3	4299.93496194359	3548.13	5051.74	0.702357	-0.509723	0.00203025775607241	0.0129490556771131
Lar	8343.45831304256	6881.41	9805.51	0.70179	-0.51089	0.00369698093253087	0.0212778927476391
CG32250	1920.53143396832	1583.65	2257.42	0.70153	-0.511424	0.0046110793824943	0.0253642286642012
RhoGAP100F	6607.968893362	5446.57	7769.36	0.701032	-0.512447	0.0100905401614356	0.0478524303018922
p120ctn	8447.67247583452	6962.81	9932.53	0.701011	-0.512492	0.000624803949630534	0.00488852691618037
sca	1949.22734408246	1606.19	2292.27	0.700697	-0.513136	0.00601034702400792	0.0314448078571569
Fmrf	2173.887472664	1790.79	2556.99	0.70035	-0.513851	0.00698137933883618	0.0355410890704314
CG42708	2714.58527386376	2235.02	3194.15	0.699721	-0.515148	0.00434599219660121	0.0241474191423655
cpb	3297.65546022512	2714.92	3880.39	0.699651	-0.515292	0.00206540734322124	0.013136991010241
kuz	7260.68697130444	5976.76	8544.61	0.699478	-0.51565	0.00202149047606503	0.0129002570026966
Hsromega	7166.66375820655	5894.61	8438.72	0.69852	-0.517627	0.000583533983812741	0.00461911113076976
CG1275	2049.30291831238	1685.37	2413.24	0.698385	-0.517905	0.00672765168684029	0.0345853024597099
Ubi-p63E	7531.03240860692	6191.46	8870.6	0.697975	-0.518752	0.000713774062011337	0.00544853819991084
fz2	5254.67083538893	4318.36	6190.98	0.697523	-0.519687	0.00480392060281563	0.0262083743611196
Vha26	8989.34724439303	7386.9	10591.8	0.697418	-0.519905	0.000784300177281739	0.00589347018780563
RhoBTB	6737.06289897875	5531.6	7942.52	0.696454	-0.521899	0.000739397514456286	0.00561282525556831
alpha-Man-IIb	4101.71857129749	3366.35	4837.08	0.695947	-0.522951	0.00150437715282511	0.0101199573662397
CG31064	2661.89160903741	2184.43	3139.35	0.695823	-0.523207	0.00341435839775347	0.0199998682224211
CG33144	1647.76317077918	1352	1943.52	0.695644	-0.523578	0.00830871560802805	0.0408511006343809
hdc	23702.7923963736	19430.5	27975.1	0.694562	-0.525825	0.00571936194159284	0.0301407505512943
ApepP	4153.60921032376	3403.31	4903.91	0.694	-0.526993	0.000830028570881075	0.00620080167658215
Rab11	11821.1505005605	9675.92	13966.4	0.692801	-0.529487	0.000593495745589944	0.00467873828907434
miple	10371.0768379526	8470.96	12271.2	0.690312	-0.534679	0.000454126558442207	0.00375955632945314
KrT95D	3351.82804976696	2734.85	3968.81	0.689087	-0.537243	0.00137148148253068	0.00936773728936589
ScpX	2010.16979740697	1639.78	2380.56	0.688823	-0.537794	0.00341672976412342	0.0200036200020134
CG8460	3048.28418303556	2486.35	3610.22	0.688696	-0.538062	0.00168676253773251	0.011152125084997
Act42A	39608.3897115955	32268.2	46948.6	0.687308	-0.540971	0.000123072231076716	0.00125760015433563
CG13890	1428.38870306539	1163.47	1693.31	0.687095	-0.541419	0.00766598067368138	0.0382537731630983
mats	2325.07242597702	1892.78	2757.36	0.686445	-0.542783	0.00206238788286914	0.0131250092303517
CG7433	12692.2258029042	10329.4	15055.1	0.686107	-0.543494	0.000433994038232328	0.00361619978359842
Ac3	2946.47188313311	2397.41	3495.53	0.685851	-0.544033	0.00277092140886563	0.0168811485093622
GstD1	7321.79138260135	5946.76	8696.83	0.683785	-0.548386	0.00106329740751407	0.00763736988106908
Mrp4	1220.75940608438	990.534	1450.98	0.682663	-0.550754	0.00865216888590488	0.0422803872365339
CG14995	1807.39796242767	1465.92	2148.88	0.68218	-0.551775	0.00734102777569439	0.0369899125997589
HPS4	1259.14763140191	1021.17	1497.13	0.682085	-0.551977	0.00990571045265444	0.0472083693613721
GABPI	1889.87290926514	1532.65	2247.1	0.682057	-0.552035	0.00314804174920921	0.0186861420110996
CG4199	1874.41462884449	1518.7	2230.13	0.680994	-0.554286	0.00352281460962659	0.0204794609876532
CG9641	1737.75315764941	1407.96	2067.55	0.680978	-0.554321	0.00348432124130581	0.0203067577336214
ClC-c	4643.40406332507	3758.52	5528.29	0.679871	-0.556666	0.000576982071195843	0.00457979519011701
CG5902	4322.13929080843	3498.07	5146.21	0.679738	-0.55695	0.000403762394989473	0.00341852161091087
Tsp5D	1550.73757494709	1254.78	1846.69	0.679475	-0.557508	0.00381647208504068	0.0218784562930631
CG31999	2379.72790777894	1923.97	2835.48	0.678535	-0.559505	0.00184451248780617	0.0119893311707401
CG14476	13960.6598792456	11275.1	16646.2	0.677337	-0.562055	0.000202316684200769	0.00191496635487984
mura	6349.42300627246	5124.95	7573.89	0.67666	-0.563496	0.00458978825923734	0.0252591347200028
Syx6	1297.85906474182	1046.84	1548.87	0.675874	-0.565174	0.00722404087414024	0.0365093035147841
Irc	1120.53442677017	903.404	1337.66	0.67536	-0.566272	0.00983143190345018	0.0468930493223994
CG10916	1040.94044309551	837.399	1244.48	0.672889	-0.571559	0.00635818466618897	0.0330402608755152
Hr78	1585.52763778393	1275.34	1895.71	0.672749	-0.571859	0.00348330694429033	0.0203067577336214
Cbs	1761.99537108765	1415.02	2108.97	0.670955	-0.575712	0.00195356358820251	0.0125499357358846
tio	2661.66116610566	2134.99	3188.34	0.669623	-0.578578	0.00134448864407763	0.00922151647454313
CG14989	13549.4569844465	10861.7	16237.2	0.668942	-0.580047	0.00106902231339762	0.00766895771318202
CG14446	5481.31303237251	4390.92	6571.7	0.668156	-0.581742	0.00487283179092163	0.0265013256506736
Asator	4785.46942711781	3831.59	5739.35	0.667601	-0.582943	0.00183304953586907	0.0119349597104444
Mtp	2673.73034635136	2140.74	3206.72	0.667577	-0.582993	0.000973345586055844	0.00707145825338075
CG42390	1343.11830359269	1074.75	1611.48	0.666933	-0.584386	0.00462678846749148	0.02543853202607
CG31195	1288.06465582592	1030.13	1546	0.666314	-0.585725	0.00552682898653563	0.0292929739364608
Phm	3794.2644175135	3033.75	4554.78	0.666058	-0.586279	0.00042965439911919	0.00359039471483766
CG31751	1167.98460812055	933.752	1402.22	0.665911	-0.586599	0.00613495260876115	0.0320252151686968
PKD	1278.58048690694	1021.36	1535.8	0.665033	-0.588501	0.00534586250403542	0.0285499690199341
Pdi	25573.1375677068	20423.7	30722.5	0.66478	-0.589051	4.39271043415295e-05	0.000527170866952291
endoB	1358.79501570036	1084.77	1632.82	0.664355	-0.589974	0.00469510316461856	0.0257284529509231
CG9059	1379.19733956747	1101.05	1657.35	0.664344	-0.589999	0.00894007728200762	0.0434850476212804
hiw	7062.70398829389	5637.64	8487.76	0.664208	-0.590292	0.000153474236205397	0.00150568908983512
CG13830	8417.17120781655	6715.17	10119.2	0.663609	-0.591594	0.0054204211083091	0.028841531652269
CG13384	2644.96095690862	2109.37	3180.55	0.66321	-0.592462	0.000652302393086594	0.00506765641588843
CG9953	4813.15021116637	3837.78	5788.52	0.662997	-0.592925	0.00024875239408544	0.00226543058979151
hpo	2353.72885074384	1874.63	2832.83	0.66175	-0.595642	0.00072954226881667	0.00555422924948239
CG5687	3141.31196728065	2501.85	3780.78	0.661728	-0.595689	0.000625068825166828	0.00488852691618037
fz	1271.73103375829	1012.79	1530.68	0.661659	-0.59584	0.00423699851245094	0.0236441293135662
Spn27A	1512.30125625672	1203.66	1820.94	0.661009	-0.597258	0.00229346714399419	0.0144208921562246
na	3174.0867885086	2524.9	3823.28	0.660401	-0.598585	0.00155970447734471	0.0104314262990005
Vha100-1	9092.46848484519	7228.13	10956.8	0.659693	-0.600132	0.000106685662651007	0.00111986031176902
CG3967	3031.67857355932	2410.01	3653.35	0.659672	-0.600178	0.000626985302602433	0.00489599266363265
CG15099	4195.18631176339	3334.89	5055.48	0.659658	-0.60021	0.00328415523342829	0.0193549117963951
CG31637	1411.18884526936	1120.53	1701.85	0.658419	-0.602922	0.00242297029777406	0.0150874287345769
MESK2	5473.87164858237	4345.29	6602.46	0.658132	-0.603551	0.000191172319625722	0.00181991639037436
CG4629	2141.53391345558	1699.91	2583.16	0.658075	-0.603677	0.00122334260808554	0.00857378442792272
Lrch	4068.34398135123	3228.32	4908.37	0.657718	-0.60446	0.000229702888275551	0.00211191430373949
qtc	934.603000491232	741.561	1127.65	0.657619	-0.604676	0.0100017205295762	0.047489681249101
capu	1409.28702416448	1118.16	1700.42	0.657578	-0.604766	0.002948234611033	0.017700128519329
CG14945	784.683290248338	622.275	947.092	0.657038	-0.605952	0.010208047635178	0.0482710337642192
Vha16-1	28103.9395072367	22273.5	33934.4	0.65637	-0.607418	3.61881023152988e-05	0.000444952357689433
Lap1	1189.56805873881	942.565	1436.57	0.656121	-0.607965	0.00344880048721558	0.0201709449548333
Hsc70-3	34777.6892845442	27551.5	42003.9	0.655928	-0.60839	0.000474994172586291	0.00391768238708413
CG13506	2059.68570914082	1631.72	2487.65	0.655928	-0.608391	0.00150730766146484	0.0101337723348162
RASSF8	936.548083071084	741.937	1131.16	0.655909	-0.608432	0.00843368239464242	0.0413701474681165
CG1492	813.310127654619	643.454	983.167	0.65447	-0.6116	0.00856007367917714	0.0418834765073032
Shal	1331.04025475589	1052.07	1610.01	0.653455	-0.61384	0.00388568327907399	0.022161328892329
CG4670	1824.3621664473	1439.79	2208.93	0.651804	-0.61749	0.00108487200875178	0.00777301041856438
disp	2154.8363564296	1699.81	2609.86	0.651305	-0.618595	0.000668101991284907	0.00515437564304384
CG12071	1868.05682445346	1472.02	2264.09	0.650161	-0.621131	0.00567474233334645	0.0299329060458626
Lsd-2	5877.95550027708	4629.98	7125.94	0.649736	-0.622075	0.00026454126980469	0.00239149241358918
spas	3771.58924128267	2967.86	4575.32	0.648666	-0.624452	0.000183319568703347	0.00176405017111122
bchs	3661.22212551368	2880.42	4442.03	0.648447	-0.62494	0.000445605475642263	0.00370493703740837
tau	2579.12886300638	2028.65	3129.61	0.64821	-0.625467	0.00190400866303437	0.0122725198654145
gem	12470.5924465463	9800.11	15141.1	0.647253	-0.627597	0.000235073229494689	0.00215102241747436
l(2)k09913	8591.65036788165	6746.42	10436.9	0.646403	-0.629495	3.56019339939555e-05	0.000440526286047264
CG12341	665.120886048393	522.247	807.995	0.64635	-0.629613	0.0101694227117218	0.0481474880292378
Abl	7196.71773820464	5649.93	8743.5	0.646187	-0.629977	0.000100032332679404	0.00105867552085702
CG14696	825.722452857406	647.875	1003.57	0.64557	-0.631354	0.00806665080577368	0.0399256031530306
CASK	9428.26058055458	7396.27	11460.3	0.645384	-0.631769	0.000107644918201882	0.00112742411405164
CG17163	1041.41003505178	816.752	1266.07	0.645109	-0.632386	0.00371867945903387	0.0213921246929091
Sulf1	3343.49179280018	2622.21	4064.78	0.645105	-0.632395	0.000152874875820417	0.00150235964273517
emc	9360.67893927947	7334.65	11386.7	0.644141	-0.634551	3.56785455816338e-05	0.000441002086937906
pdgy	2519.5019388376	1972.56	3066.44	0.643273	-0.636497	0.00033281779555113	0.0028985495577878
Frq2	1646.67028683839	1288.93	2004.41	0.643047	-0.637004	0.00791109634744271	0.0393241034354389
Orct	2202.50893596862	1723.92	2681.09	0.642993	-0.637126	0.000399130188430451	0.0033939212224673
VAChT	1872.70444025587	1465.78	2279.63	0.642991	-0.637129	0.0084936279761212	0.0415935841186579
MSBP	3615.71280679248	2829.32	4402.1	0.642722	-0.637734	0.00425385239988599	0.0237164531370807
CG13897	1191.50535038967	932.34	1450.67	0.642696	-0.637791	0.00169601151554919	0.0111876741353893
Rab5	8145.87812626305	6368.68	9923.08	0.641805	-0.639793	2.39511231656853e-05	0.000313835748782115
Pdk	3286.24442781811	2567.85	4004.64	0.641219	-0.641111	0.000757752298131747	0.00572001522502195
CG18135	2293.20009941165	1790.54	2795.86	0.640427	-0.642894	0.000557610868995138	0.0044659104733034
CG3568	949.089084730329	740.991	1157.19	0.640338	-0.643094	0.00286738437746728	0.0173317788966471
Glut4EF	2256.45231922549	1761.61	2751.3	0.640283	-0.643218	0.000401957258567732	0.00340823186886814
CG31705	13297.3062628791	10380.9	16213.7	0.640253	-0.643285	2.42069842406124e-05	0.000316113126405376
CG43955	985.713125743731	769.385	1202.04	0.640065	-0.643709	0.00517494954580012	0.0278073796453523
aay	877.773482561257	684.941	1070.61	0.639769	-0.644378	0.00672223659203118	0.0345744941228769
DOR	890.529203705686	694.264	1086.79	0.638819	-0.646521	0.00681146580847413	0.0349091398441399
stai	13910.7966925121	10844.4	16977.2	0.63876	-0.646654	1.49103797038835e-05	0.000209634134109223
alt	10247.5897529404	7988.49	12506.7	0.638737	-0.646705	2.64734387152484e-05	0.000339194602252911
Ppcs	1686.39000296436	1314.59	2058.19	0.638714	-0.646758	0.00086322775463713	0.00640677682458867
CG8500	1242.6253345697	968.257	1516.99	0.638273	-0.647754	0.0030721762091757	0.0183299640936725
Fps85D	2947.80848551444	2296.14	3599.48	0.63791	-0.648576	0.000201768344200377	0.00191134160157685
trol	9626.49624184396	7496.79	11756.2	0.637689	-0.649076	0.000315285341199756	0.00276810770144698
dally	2685.07692595696	2089.82	3280.33	0.637076	-0.650462	0.00416569075272196	0.0233816843269586
dock	5531.87193608932	4304.36	6759.39	0.636797	-0.651095	5.78912852807103e-05	0.00065981221300707
Pka-C1	8542.08492845435	6644.35	10439.8	0.636443	-0.651896	2.36966908360317e-05	0.000311561610912421
capt	11110.4268942243	8640.38	13580.5	0.636235	-0.652368	1.31187278810367e-05	0.000187872537944413
egh	3251.87315861185	2528.74	3975	0.636162	-0.652534	0.000212233786199353	0.00197805311863381
CG2852	20774.177670309	16143.3	25405.1	0.635437	-0.654179	6.47343901732843e-06	0.000100555826240947
osp	1468.10106269345	1140.62	1795.58	0.635237	-0.654634	0.00121628798740501	0.00854306175720383
CG2747	6277.28208812055	4876.18	7678.38	0.635054	-0.65505	3.52565674278748e-05	0.00043718900189265
PHGPx	5133.39155756619	3985.4	6281.39	0.634477	-0.65636	0.00086369804384435	0.00640677682458867
Syn	6149.98370095362	4772.79	7527.18	0.634074	-0.657277	0.00902336135983831	0.0437428637733437
CG6259	2631.88545030162	2042.37	3221.4	0.634003	-0.657439	0.000132881752019707	0.00133911320610883
Rtnl1	8302.30798239818	6436.64	10168	0.633031	-0.659651	2.45588097451421e-05	0.000319196621123271
CG13650	720.73133790214	558.754	882.708	0.633	-0.659722	0.00953480191582049	0.0456665274743601
Hnf4	664.189095090253	514.903	813.475	0.632967	-0.659798	0.00963759844230641	0.0460635753505935
GABA-B-R2	4176.43127865748	3237.48	5115.38	0.632891	-0.659971	0.0001119966879521	0.0011650276531615
CG12333	681.528157028315	527.795	835.261	0.631892	-0.662249	0.00778159675837362	0.0387637559209155
fok	1874.74728643294	1451.83	2297.67	0.631871	-0.662298	0.000379708643140906	0.00324577868992563
BM-40-SPARC	3377.71491930096	2614.5	4140.93	0.631378	-0.663424	8.49527966596927e-05	0.000921877437554994
CG14073	2785.20037576731	2155.69	3414.71	0.631296	-0.663612	0.00391782438285408	0.0223045795037658
Snap25	1941.72809487856	1501.8	2381.65	0.630572	-0.665266	0.00957384341404166	0.0457967335828144
CG5026	2250.066144378	1739.95	2760.18	0.630377	-0.665713	0.000222825606732924	0.00205877921949932
CG40160	829.324096066232	641.167	1017.48	0.630151	-0.66623	0.00494202634912639	0.0267768394359371
Atf-2	5117.09946749544	3954.27	6279.93	0.629667	-0.66734	0.00147407350062553	0.00993592300812384
Sik3	2358.74913934245	1822.65	2894.84	0.629621	-0.667444	0.00516709523717723	0.0277878639628
rap	4101.39349334322	3168.75	5034.03	0.629466	-0.667799	3.22059458354092e-05	0.000404569691325895
CG13204	1006.58013335928	776.606	1236.55	0.628041	-0.67107	0.0031238778638371	0.018590451324596
ari-2	2087.83078411355	1610.81	2564.85	0.628033	-0.671088	0.000232186788875944	0.00212966882463436
CG7029	9175.66547021973	7079.07	11272.3	0.628008	-0.671146	0.00170882611012407	0.0112529363844466
CG42313	1146.6643874703	884.359	1408.97	0.627664	-0.671935	0.00953213509878037	0.0456665274743601
Idgf4	16757.5609701409	12916.1	20599	0.627024	-0.673408	6.66551162969198e-06	0.000102711090539134
CG42629	817.6054115989	629.885	1005.33	0.626548	-0.674503	0.00900948539737634	0.0437264970997483
CanA-14F	2454.61561280705	1890.94	3018.29	0.626495	-0.674626	0.00228885683999259	0.0144075808822409
GlcAT-S	962.802397386478	741.453	1184.15	0.626147	-0.675426	0.00300858074008227	0.0180156308876326
CG5590	2518.38113155499	1937.65	3099.11	0.62523	-0.677542	0.000116584859560055	0.00119979627955081
Klp64D	1974.76922217736	1519.13	2430.41	0.62505	-0.677956	0.000298003743779662	0.00263910288648395
CG42817	1008.19558599086	774.655	1241.74	0.623849	-0.680732	0.00245362285026408	0.0152615227440071
CG10338	779.104864639643	598.039	960.17	0.622847	-0.68305	0.00404223254323569	0.0228440496343153
CG8678	688.151836883022	527.947	848.356	0.622318	-0.684276	0.00720210227768955	0.0364425113937207
pain	1298.20861297783	995.876	1600.54	0.622212	-0.684523	0.000873898227566183	0.00647828211416445
Tango9	2011.30061134011	1542.04	2480.56	0.62165	-0.685826	0.000194181952730589	0.00184401054043337
Paip2	1302.00569293179	997.994	1606.02	0.621409	-0.686385	0.000818198460042432	0.00612430026082279
Jra	1432.69797694407	1098.12	1767.28	0.621361	-0.686497	0.000626042221801443	0.00489193371018207
CG43778	1506.90533756529	1154.54	1859.27	0.620964	-0.687419	0.000565250716813175	0.00450448143370712
CG32549	2003.85306465004	1535.01	2472.7	0.620782	-0.68784	0.000778767810266857	0.00585570564948215
rg	4360.85396666194	3340.19	5381.51	0.620679	-0.68808	3.59574020220521e-05	0.000443500208291202
Anxb11	3349.77726378503	2564.69	4134.87	0.620259	-0.689056	5.7671278314257e-05	0.000657953567105497
msn	16693.3323660867	12776.8	20609.8	0.619938	-0.689804	4.37086174867256e-06	7.19573350846279e-05
nwk	3336.74842801463	2552.44	4121.06	0.619364	-0.691141	0.0103580789352147	0.0488406031229197
CG6005	603.553172913038	461.666	745.44	0.61932	-0.691243	0.00693565909916643	0.0353730857056781
CG1902	1446.1038976164	1105.57	1786.64	0.618801	-0.692453	0.000581451768167593	0.00460578347135906
pod1	13569.0638274975	10371.4	16766.8	0.618567	-0.692998	0.000136380713735151	0.00136345320816362
Etf-QO	1267.09946140756	967.209	1566.99	0.61724	-0.696096	0.000720570503843753	0.00549316181591178
Hr39	2472.96584184535	1887.68	3058.25	0.61724	-0.696096	0.000171338031944817	0.00166120271408243
CG9279	1972.25021107097	1505.45	2439.05	0.617228	-0.696125	0.000233690185407997	0.00214175850337845
brp	8920.71828881954	6807.82	11033.6	0.617007	-0.696642	0.00545479691620431	0.0289977405522416
CR31451	2496.87568963325	1904.85	3088.9	0.616674	-0.697421	0.0021430135347296	0.0135931983649122
CG42450	2763.65756134411	2108.35	3418.97	0.616663	-0.697445	0.0104188494613767	0.0490471051833527
CG32815	1677.6124004053	1279.7	2075.53	0.616566	-0.697672	0.000698254512707913	0.00535482906659944
CG9932	2280.85501067689	1739.65	2822.06	0.616448	-0.697948	0.00358848840807043	0.0208089114561314
CG34347	2660.24054956062	2028.09	3292.39	0.615991	-0.699018	0.00414570182206372	0.0232988542885904
CG4287	1166.76464290857	889.488	1444.04	0.615972	-0.699064	0.000811946064231016	0.00608143918620729
CG9650	796.378958665946	606.576	986.182	0.615075	-0.701166	0.00420549670333296	0.0235251333012677
Sh3beta	7707.13282187308	5870.2	9544.06	0.615063	-0.701194	3.54404471117744e-06	5.94463348723914e-05
Cortactin	4374.78152128461	3331.83	5417.73	0.614986	-0.701376	1.44629779903729e-05	0.000204088689419706
CG6123	697.682045175551	531.345	864.019	0.614969	-0.701415	0.00649968427745665	0.0336695881643059
RhoGDI	7050.68566768356	5366.9	8734.47	0.614451	-0.702631	4.6055182169669e-06	7.50718956748752e-05
Syt1	9883.55164722391	7522.13	12245	0.614304	-0.702976	0.00367293338072795	0.0212004534793449
CG31915	738.612571616575	562.085	915.14	0.614206	-0.703206	0.00361966496773512	0.0209581503166908
Idgf2	1626.94620735062	1238.05	2015.84	0.614161	-0.703312	0.000389972421267925	0.00332368087949366
beat-IIa	1008.450098717	767.309	1249.59	0.614048	-0.703578	0.00444038892750698	0.0245515765688674
Vha44	6699.55537245227	5097.17	8301.94	0.613973	-0.703754	9.52733063525108e-06	0.000142257571255293
CG5802	973.377433541372	740.501	1206.25	0.613885	-0.70396	0.00133631618332857	0.00917635539556045
CG9629	900.070251673325	684.245	1115.9	0.613181	-0.705616	0.00263737812881873	0.0162301272815538
CG14591	1391.84445497425	1057.74	1725.94	0.61285	-0.706395	0.000601778677209841	0.0047375723246009
wnd	2053.30024166952	1559.92	2546.68	0.612533	-0.70714	0.00434397678917345	0.0241474191423655
skl	480.856764063469	365.081	596.632	0.611903	-0.708624	0.00908387276144218	0.043944042488065
CG34398	859.397103114479	652.423	1066.37	0.611816	-0.70883	0.00241404414638045	0.0150561835940199
abd-A	5680.94896362284	4311.94	7049.95	0.611627	-0.709275	0.000149493150719912	0.00147414022429183
sNPF	988.699417840208	750.208	1227.19	0.611322	-0.709996	0.00347807058308934	0.0203010412771533
csw	4584.24929546424	3477.75	5690.75	0.611123	-0.710466	0.00027247436934602	0.00244866740787866
DnaJ-H	1385.74995312156	1050.78	1720.72	0.610663	-0.711552	0.000428828770387255	0.00358714121707537
RhoGAP18B	2150.01804396473	1630.24	2669.8	0.610621	-0.711651	8.20711531003525e-05	0.000897347508401867
robo	4244.06380381391	3213.7	5274.43	0.609298	-0.714779	6.90726349468938e-05	0.000772023638376452
CG31690	1432.14649058657	1083.89	1780.41	0.608787	-0.71599	0.000345465170500488	0.00299515452023567
nrv3	10317.5364038758	7804.73	12830.3	0.608303	-0.717139	0.00204390914793589	0.0130289343754523
lute	2693.29469318189	2037.29	3349.3	0.608273	-0.71721	5.45475965654714e-05	0.00062664669334707
Nmdar2	1730.8564456806	1308.43	2153.28	0.607646	-0.718698	0.00641141207886151	0.0332719754806477
Hexo2	2550.9320786507	1925.56	3176.3	0.606228	-0.722067	5.33209209805017e-05	0.000616823427583533
CG10654	1083.07515894341	817.312	1348.84	0.605937	-0.72276	0.00457128510101043	0.0251692910492508
l(1)G0289	4010.77118640029	3026	4995.54	0.605741	-0.723227	2.7829494328897e-05	0.000354213068236853
n-syb	12499.3215981831	9430.19	15568.5	0.605724	-0.723267	0.0056341127407099	0.0297457473478229
CG12531	3084.53240395309	2326.65	3842.41	0.605519	-0.723757	0.00533639081493199	0.028512560632533
CG3726	536.442592836334	404.54	668.345	0.605287	-0.724309	0.0106435209627365	0.0498206447008287
mth	1772.12292584803	1335.44	2208.81	0.604597	-0.725954	0.000107685734450975	0.00112742411405164
CG15385	675.234247756706	508.805	841.663	0.604524	-0.726129	0.00380415138015595	0.0218186488836041
CR18854	21085.0209333789	15877	26293	0.60385	-0.727738	4.55028630032968e-07	9.95978385850571e-06
yip2	3598.78240608685	2707.61	4489.96	0.603036	-0.729684	9.63645340266713e-06	0.000143701279967257
CG5191	955.367845724668	718.744	1191.99	0.602977	-0.729826	0.00132803566849985	0.00912491570799805
CG14982	832.146526152839	626.026	1038.27	0.602953	-0.729883	0.00279124716621513	0.0169602752365658
dpr10	577.359625911566	434.202	720.517	0.602625	-0.730668	0.00814492687840493	0.0402440871884248
CG31140	7741.42876202194	5816.41	9666.45	0.601711	-0.732857	0.00109118966180876	0.00779519740555273
elav	10819.812310168	8128.02	13511.6	0.601558	-0.733223	1.8634990136813e-06	3.40228406020771e-05
Actbeta	2516.49172952529	1890.05	3142.94	0.601363	-0.733691	5.24518259320987e-05	0.000610458965052633
CG9121	687.083602385977	515.984	858.183	0.601251	-0.73396	0.00327492282518755	0.019320205763498
CG34113	1504.31628185705	1129.66	1878.98	0.601209	-0.734062	0.00606691351431901	0.0317263889072329
Alk	4602.50038125188	3455.67	5749.33	0.601056	-0.734429	2.53080929543238e-05	0.000326436763834073
Pal2	5744.95882244128	4312.98	7176.94	0.600949	-0.734685	8.98300168554517e-05	0.000964837829738341
CG11534	475.973696272629	357.141	594.806	0.600433	-0.735926	0.00797145800563133	0.0395221536555475
sns	1848.51123422773	1386.97	2310.05	0.600406	-0.735989	0.00438719778912453	0.024329580061858
l(1)G0193	6300.57538182863	4725.84	7875.31	0.600083	-0.736766	1.64121500060569e-06	3.05435133043479e-05
moody	1454.43889127884	1090.53	1818.34	0.599741	-0.737588	0.000283040605336494	0.00252594615897596
CG31760	2031.53262493403	1522.81	2540.26	0.599471	-0.738237	0.000336245805555321	0.00292179907879913
CG4467	4414.30493104861	3305.08	5523.53	0.598364	-0.740905	0.00108903006803635	0.00778831713879707
D2R	588.743725160367	440.654	736.833	0.598038	-0.741692	0.00746211895278874	0.0374792302205039
CG11739	1094.85347780466	819.3	1370.41	0.597851	-0.742141	0.000682708302899114	0.00524605043657251
Scgalpha	689.699561329094	515.849	863.55	0.597359	-0.743331	0.00381942588518629	0.0218845339390669
CG6234	5250.4769983743	3926.98	6573.97	0.597353	-0.743345	1.32193698168409e-05	0.000189079525956968
Tre1	842.386532477562	630.036	1054.74	0.59734	-0.743376	0.00108250623601503	0.00776087132110773
Act5C	182635.696350287	136537	228734	0.596927	-0.744374	1.11964556541235e-07	2.92093539491435e-06
CG13928	25743.4553704224	19240.9	32246	0.596689	-0.744948	4.47354864020479e-07	9.81039879219103e-06
18w	1595.64741855423	1192.08	1999.22	0.596271	-0.745961	0.000134973829644132	0.00135642830364977
CG1399	5088.72875364578	3800.68	6376.77	0.59602	-0.746567	3.57648335421852e-05	0.000441596347486148
CG16718	1101.62330328661	822.714	1380.53	0.59594	-0.746762	0.000639400638504422	0.00498284098394848
dpr19	829.321698612667	619.217	1039.43	0.59573	-0.74727	0.00200791039098249	0.0128277614088361
Nos	640.42164776602	478.135	802.709	0.595652	-0.747459	0.00994102490219916	0.0473181321230295
dlp	2576.262721795	1922.18	3230.34	0.59504	-0.748942	2.46542855067642e-05	0.000319786282381227
Gbeta5	991.318265563458	739.584	1243.05	0.594974	-0.749102	0.00090733064794727	0.00667899382059019
wry	4127.56468315369	3077.85	5177.28	0.59449	-0.750275	0.000543549707615334	0.00437756374279472
Rh50	751.39574609395	560.282	942.51	0.594457	-0.750356	0.00194108315095296	0.0124766952033167
CG1674	651.150310989458	485.1	817.2	0.593612	-0.752407	0.00265952042196706	0.0163489774024858
rdo	778.359848336044	579.682	977.038	0.593306	-0.753153	0.00154033156420517	0.0103317538523036
CG13229	699.855442460793	521.02	878.691	0.59295	-0.754017	0.00271484164887324	0.0166095420518942
Calx	1090.92766282092	811.912	1369.94	0.592661	-0.75472	0.00287713129006105	0.0173725215878974
CG9577	2362.80538431812	1758.36	2967.25	0.592587	-0.7549	1.80575586741936e-05	0.000246679912053966
verm	1636.86093473938	1217.71	2056.01	0.592268	-0.755679	0.000153025367248285	0.00150256089149399
CG10566	827.724340273443	615.531	1039.92	0.591903	-0.756566	0.00126826416445161	0.00878210242574429
CG42594	482.527702996777	358.797	606.258	0.591822	-0.756764	0.0105395570594687	0.0494541863322289
Pkc98E	2190.79713357582	1628.93	2752.66	0.591765	-0.756905	4.84034586285891e-05	0.000570815072827147
repo	3225.31293531955	2396.16	4054.47	0.590992	-0.758789	1.34659474395215e-05	0.000191657579505604
CG34357	1660.75926823054	1233.82	2087.7	0.590992	-0.758789	0.00139024187419518	0.00945675417308634
GC	1777.19838861257	1319.83	2234.57	0.590641	-0.759646	9.1381715724856e-05	0.000980592839955581
EcR	6225.56379780701	4622.9	7828.23	0.590542	-0.759889	0.000560881727344369	0.00448588935842137
CG31619	6846.72633123661	5083.81	8609.65	0.590478	-0.760045	0.000305271533661259	0.00269726537807581
CG32280	550.294031923888	408.502	692.086	0.590248	-0.760608	0.00468302139441369	0.0256744204246865
CG15651	654.730187320823	485.274	824.187	0.588791	-0.764173	0.00271205921792983	0.0166013074055164
CG13784	2351.54775135473	1742.43	2960.66	0.588527	-0.764819	2.20778902666387e-05	0.000292608002077458
Gycalpha99B	1600.90099986272	1185.26	2016.54	0.587767	-0.766683	0.00135231902323445	0.00926422700149408
dpr20	799.366545691574	591.6	1007.13	0.58741	-0.767561	0.00184563481727413	0.0119898828461142
CG11670	943.675767462629	697.873	1189.48	0.586705	-0.769294	0.000602798237746536	0.00474236843678469
CG2061	2519.74425222529	1862.93	3176.56	0.586463	-0.769888	1.34319444162465e-05	0.00019140934848158
stj	2860.22127394316	2112.58	3607.86	0.58555	-0.772135	0.00668218629123941	0.034414450520434
scaf	608.730184584202	449.605	767.856	0.585533	-0.772178	0.00236321647384173	0.0147870561928473
isoQC	394.714156875525	291.517	497.911	0.58548	-0.772309	0.0103766279453282	0.048908111404632
CG32699	3421.46153930225	2525.37	4317.55	0.584909	-0.773715	3.48914799922044e-06	5.87814627215606e-05
CG34455	1518.03241154124	1120.08	1915.98	0.584601	-0.774477	9.22313206005486e-05	0.000986960529796796
Adgf-A	841.899581487451	620.792	1063.01	0.583996	-0.77597	0.000592703730189991	0.0046756839657377
wgn	524.554641997799	386.675	662.434	0.583719	-0.776654	0.00444828974117899	0.0245740365864272
CG12214	1329.87686538457	980.23	1679.52	0.583635	-0.776861	0.000139676231513715	0.00139041719262077
CG14883	2127.42836861162	1567.85	2687	0.583496	-0.777206	2.38022119770125e-05	0.000312593367975379
CG7565	1823.41561954402	1343.74	2303.09	0.583451	-0.777316	5.39096150290394e-05	0.000621169911157137
CG13248	1898.34148128094	1398.61	2398.07	0.583222	-0.777882	9.23184320967438e-05	0.000986978834173976
Orct2	1674.29437649552	1233.4	2115.19	0.583114	-0.77815	4.50123604378023e-05	0.000537404803284794
CG11210	1814.06503877707	1336.27	2291.86	0.583051	-0.778306	4.19955653634723e-05	0.000507680699692102
CG7149	802.890967406607	591.259	1014.52	0.582794	-0.778941	0.0009336228256662	0.00685071682299954
CG16721	2048.016323805	1507.89	2588.14	0.582617	-0.779382	1.83705448437942e-05	0.000250068771212873
CG17698	1632.28449468546	1201.43	2063.14	0.582331	-0.780088	8.2886619167758e-05	0.000904552084723115
Past1	4243.0847209183	3122.71	5363.46	0.58222	-0.780363	1.61422319838972e-06	3.01382512177544e-05
CG14521	816.363988645117	600.58	1032.15	0.581873	-0.781223	0.00281332918660766	0.0170854678978585
CG8034	1024.5451193334	753.09	1296	0.581088	-0.783171	0.000347516814041208	0.00300842832949382
Tsp97E	4647.15645226065	3415.73	5878.58	0.581047	-0.783273	1.43377622312089e-06	2.72984379087449e-05
Exn	1406.24611796658	1033.6	1778.89	0.581035	-0.783303	9.89625206157001e-05	0.00104927509243637
Hr46	682.941816859713	501.941	863.942	0.58099	-0.783416	0.00340396509821903	0.01995922102492
Inos	5013.59350755944	3683.44	6343.75	0.580641	-0.784281	2.53078748566123e-05	0.000326436763834073
Nplp1	10694.9996167886	7853.67	13536.3	0.580192	-0.785398	4.25173184469046e-07	9.43133683859647e-06
Dip-C	1203.95636714478	883.492	1524.42	0.579559	-0.786973	0.000188037942913062	0.00179599545970765
Idgf3	2455.30356070199	1801.48	3109.13	0.579414	-0.787333	1.15966076255707e-05	0.000168158085732397
CG5455	789.08713108439	578.933	999.241	0.579373	-0.787437	0.00140263196169706	0.00952981633235328
Pkc53E	890.328852745674	652.901	1127.76	0.578938	-0.78852	0.000917674584445708	0.00675083715623109
nAcRbeta-96A	1265.93804586455	928.322	1603.55	0.578915	-0.788577	0.000215711134769453	0.0020056102852217
caps	2231.36647166039	1636.16	2826.58	0.578847	-0.788746	1.83436335560342e-05	0.000249996902130999
Takr99D	627.01919231625	459.761	794.277	0.578842	-0.788758	0.00270431967383798	0.0165714859334812
Mgstl	1260.64157842791	924.256	1597.03	0.578735	-0.789024	0.00017224258262541	0.00166444785473307
metro	1177.93014409237	863.5	1492.36	0.578614	-0.789328	0.00026915884415516	0.00242641869103057
CG10527	4907.33733687964	3595.46	6219.21	0.578122	-0.790553	0.00318575033002341	0.0188712027494006
CG7737	793.78268724627	581.515	1006.05	0.578017	-0.790815	0.00102978769685509	0.0074197359180513
Mdr49	450.632771478295	329.881	571.385	0.577336	-0.792516	0.0051755363517481	0.0278073796453523
CG34370	1493.74100473143	1092.86	1894.62	0.576824	-0.793798	0.000124653081113	0.00127150543550127
CG18508	377.504477542364	275.929	479.08	0.575956	-0.795968	0.0100252786660155	0.0475819899561154
CrebA	746.833660914454	545.799	947.868	0.575818	-0.796315	0.00123040908008728	0.00858747616317709
Lerp	1182.23659799701	863.923	1500.55	0.575737	-0.796518	0.000185765959960978	0.00178610415912564
Vha68-1	5490.45503388422	4010.8	6970.11	0.575428	-0.797292	0.000404704250330106	0.0034239875703258
CG32406	734.84274931336	536.776	932.91	0.575378	-0.797418	0.00323762131249827	0.0191294424890299
Nrx-1	4986.46744892445	3641.96	6330.97	0.575261	-0.797712	0.0035827723631249	0.0207966349576265
ics	1096.21441233259	800.243	1392.19	0.57481	-0.798842	0.000207736847733622	0.00195305637385026
RSG7	1066.10372867616	777.895	1354.31	0.574383	-0.799915	0.000377820774702761	0.00323203160121378
Fur1	2449.78650619468	1787.51	3112.07	0.574379	-0.799924	9.29133777849561e-06	0.000139273658503338
CG2993	3190.46501631955	2326.37	4054.56	0.573765	-0.801469	0.00140583831272877	0.00954038366424331
spri	4295.95911081977	3132.36	5459.56	0.573739	-0.801534	0.000186862915915071	0.00179091539002123
CG43658	1424.5314981005	1038.47	1810.59	0.573554	-0.801999	0.000647733899552574	0.00504098362096236
mmd	4491.81049913656	3273.96	5709.66	0.573408	-0.802366	0.0021187698919689	0.0134615852894363
fng	2239.13321207113	1631.93	2846.34	0.573342	-0.802532	1.07111542551113e-05	0.000156893294963652
Ten-a	8404.8057843163	6124.27	10685.3	0.573147	-0.803023	6.21030603763713e-06	9.73792601915309e-05
CG12024	1580.05724773394	1150.51	2009.61	0.572505	-0.80464	4.20704664344097e-05	0.000508054734150965
Ca-alpha1D	2334.44423449308	1698.54	2970.35	0.571833	-0.806333	0.00174268413335074	0.0114160492405017
form3	1097.67849661882	798.591	1396.77	0.571743	-0.806562	0.0002714323111378	0.00244120094927591
CG30344	1637.82396499971	1191.01	2084.63	0.57133	-0.807603	2.49129472107317e-05	0.000322417615805628
qsm	505.040097732653	367.234	642.847	0.571262	-0.807776	0.00365893648685204	0.0211427810126155
CG5167	654.305395529514	474.969	833.641	0.569753	-0.811592	0.00122699716772705	0.00857858818355805
Rgl	1274.1190070504	923.694	1624.54	0.568587	-0.814548	0.00409187387410957	0.0230344794754429
nmo	8584.34575817143	6221.85	10946.8	0.56837	-0.815098	0.000211059518773781	0.00197187943287679
CG42458	401.606324487771	290.972	512.241	0.568037	-0.815944	0.00808060032692434	0.0399775248194626
CG13868	6555.3130037396	4744.18	8366.45	0.567048	-0.818456	7.78860523697146e-07	1.60056860813086e-05
nAcRalpha-80B	1699.85271471186	1230.19	2169.51	0.567038	-0.818484	0.000207765365529038	0.00195305637385026
CadN2	1559.70668296419	1128.69	1990.72	0.566974	-0.818645	0.00196787256939767	0.0126208120335898
salm	997.848964179655	722.011	1273.69	0.566866	-0.818919	0.000270030311099912	0.00243237747886336
itp	1326.26030719236	959.591	1692.93	0.566823	-0.81903	9.47869886855346e-05	0.00101062893867957
Wsck	1101.37566186569	796.466	1406.29	0.566361	-0.820205	0.000136529399277172	0.00136375995457759
tutl	6349.23540455151	4590.26	8108.21	0.566126	-0.820806	0.00145266478829276	0.00981780523877163
CG32206	1603.20832272137	1158.15	2048.27	0.565427	-0.822588	0.000395074945181232	0.00336468765030176
CG12594	1051.81106325621	759.343	1344.28	0.56487	-0.824008	0.000958850017579052	0.00700027141703165
emp	1208.73720786958	872.569	1544.91	0.564804	-0.824178	9.86714977148982e-05	0.00104715013690641
syd	3238.95697889143	2336.12	4141.79	0.564037	-0.82614	1.24405619606987e-06	2.42864146249653e-05
CG14535	1180.7755865323	851	1510.55	0.563371	-0.827844	0.000136216252048249	0.00136298807352521
blow	1704.24408105745	1227.96	2180.53	0.563146	-0.828418	1.90878792230018e-05	0.000258010082082143
dpr9	1210.85892457448	872.159	1549.56	0.562843	-0.829195	0.000354049411378134	0.00305354406514708
CG5036	1471.24785161126	1059.44	1883.05	0.562621	-0.829765	0.000107698902994983	0.00112742411405164
CG11426	3094.25328038726	2227.87	3960.64	0.562502	-0.83007	8.11180554374858e-07	1.65340629046036e-05
Slc45-1	1672.04355002955	1202.93	2141.16	0.561809	-0.831847	1.55729477417621e-05	0.000217889294251264
CG6752	2355.22796803922	1694.23	3016.22	0.561707	-0.832112	4.48301105092709e-06	7.33854939313943e-05
Ddr	709.916960939729	510.538	909.296	0.561464	-0.832733	0.000962580074405105	0.0070215503722988
kay	3850.41055928259	2768.96	4931.86	0.561444	-0.832786	1.69855189031824e-05	0.000233414556437668
CG12926	557.442325277518	400.781	714.103	0.561237	-0.833318	0.00239015784135643	0.0149233139776101
CG8909	5663.42563149749	4071.03	7255.83	0.56107	-0.833748	0.000353729283983607	0.00305354406514708
CG7378	635.701141447333	456.923	814.479	0.561001	-0.833925	0.00140548626836247	0.00954038366424331
CG13654	548.144059949935	393.936	702.353	0.56088	-0.834236	0.00257563104393596	0.0158924548717394
sm	5099.88619448187	3661.32	6538.45	0.559967	-0.836586	0.00015392111021325	0.00150879242640757
sff	2592.21239908774	1860.69	3323.74	0.559818	-0.836969	5.70169010970671e-05	0.000652420124731489
7B2	4836.77875353564	3471.09	6202.47	0.55963	-0.837454	5.53442695954657e-05	0.000633908546793654
CG12851	1056.71740799914	758.2	1355.24	0.55946	-0.837894	0.00552807615777632	0.0292929739364608
Fas3	2022.43070928891	1450.86	2594	0.559312	-0.838274	0.00113938320105007	0.00810329332586812
CG9391	1033.44152913889	741.141	1325.74	0.559038	-0.838981	0.000227057414928829	0.00209425582149439
CG12950	2646.09462492049	1897.57	3394.61	0.558996	-0.839091	3.07261200658792e-05	0.000387665687337736
eys	2329.64134034968	1669.71	2989.57	0.558513	-0.840336	0.0024658464206017	0.0153205850561145
CG3529	1464.49982057316	1049.53	1879.47	0.558417	-0.840585	2.68358083577591e-05	0.000343456741074886
CG18549	1724.93088537422	1236.06	2213.8	0.558342	-0.840779	1.02380896538224e-05	0.000150728155578632
CG11151	1431.26724318045	1025.58	1836.96	0.558301	-0.840886	0.000992417941137859	0.00719534137122348
Pli	3315.4869673099	2375.69	4255.28	0.558292	-0.840909	4.37936897309127e-07	9.64045089943157e-06
CG5080	2259.54603925162	1618.6	2900.49	0.558045	-0.841547	4.97636082431727e-06	8.01000028504662e-05
tok	3873.39296729774	2773.31	4973.48	0.55762	-0.842646	0.000660723724542882	0.00512138436253661
CG8334	3357.50181066719	2402.96	4312.05	0.557266	-0.843562	0.000118894606669352	0.0012203063670317
CG32521	4870.08507053992	3482.79	6257.38	0.556588	-0.845318	6.79149108887315e-06	0.000104512999353005
mthl3	788.584314120424	563.537	1013.63	0.555958	-0.846953	0.000441264192543055	0.00367148327805622
CG2269	17728.6945393298	12661.6	22795.8	0.555436	-0.848308	1.38681203793272e-06	2.66235659840339e-05
Tep2	3656.70856109327	2606.6	4706.81	0.553794	-0.852579	3.21318276254893e-07	7.50197034076323e-06
Tsp66E	2224.27727242823	1584.35	2864.21	0.553153	-0.85425	3.30554423691489e-06	5.65958144385561e-05
CG34371	1407.1860092644	1002.13	1812.24	0.552979	-0.854703	0.00301630879848827	0.018052553487379
Pde9	1493.63680421501	1063.13	1924.14	0.55252	-0.8559	0.000493502031004621	0.00404783745374053
alpha-catenin-related	1238.65063715551	881.615	1595.69	0.552499	-0.855957	5.9279628078277e-05	0.000672981003635213
Hsp27	49568.8758735885	35269.6	63868.2	0.552224	-0.856674	1.32752611922005e-09	5.76775163903239e-08
Pde6	1202.53635803986	855.422	1549.65	0.55201	-0.857235	0.000251606273590832	0.00228485466978873
comm	625.159062929873	444.239	806.079	0.551111	-0.859586	0.000858252430677733	0.00637918469632116
CG8080	731.602359223824	519.82	943.384	0.551017	-0.859832	0.000413492509434741	0.00348050468429519
Gdi	16119.0004215178	11450.2	20787.8	0.550814	-0.860362	5.60458903532594e-09	1.99914307040932e-07
CG17839	2614.46460734794	1854.22	3374.7	0.549448	-0.863945	1.64910005527619e-06	3.06328123510829e-05
AnnIX	10335.0591089709	7329.52	13340.6	0.549415	-0.864031	1.3591303994234e-08	4.48784857889605e-07
mop	6551.90274761643	4644.07	8459.74	0.548961	-0.865224	1.50919551242468e-05	0.000211771402877925
Ubc-E2H	2429.12324176371	1721.51	3136.73	0.548823	-0.865586	1.10397879628459e-06	2.17918816365665e-05
CG17360	2927.45232564479	2072.87	3782.04	0.548081	-0.867538	1.58588119231867e-05	0.000221353006517233
CG3077	795.366411186035	562.479	1028.25	0.547023	-0.870326	0.000228917358018987	0.00210899954042975
esn	1741.78280842801	1231.68	2251.88	0.546956	-0.870504	0.000167171179771148	0.00162626037425518
Tace	2085.34639786642	1474.28	2696.42	0.546754	-0.871036	2.63439811768658e-06	4.63629685993063e-05
Rbp	3340.90141139737	2359.62	4322.18	0.545933	-0.873204	7.8985474425106e-05	0.000871025885430296
ko	949.721653690357	670.392	1229.05	0.545454	-0.874469	0.000187376221902121	0.0017915854602142
CG44153	1006.2950197681	710.152	1302.44	0.545248	-0.875016	0.000562508194888647	0.00449578645112593
prominin-like	14417.3077474918	10172.9	18661.8	0.545118	-0.875359	5.21674224663309e-09	1.88405906701058e-07
CG6912	923.767939262658	651.581	1195.96	0.54482	-0.876147	0.000168580516521154	0.00163721431044956
CG33056	1493.14266079727	1052.99	1933.3	0.544657	-0.876579	8.72445986663831e-06	0.000131630003497048
dpr3	683.730993995089	482.147	885.315	0.544604	-0.876719	0.000690030461048485	0.00529879205205139
CG8641	589.576554434652	415.328	763.825	0.543747	-0.878993	0.0012555335961042	0.00871483589800378
shakB	1208.38718085319	851.143	1565.63	0.543642	-0.879272	0.00160848613685946	0.0106957849733514
Sytalpha	428.847117135811	302.054	555.64	0.543615	-0.879344	0.00386752815444036	0.0220944255466472
twf	1217.71847265328	856.36	1579.08	0.542317	-0.882792	2.1005894387316e-05	0.000280329239531422
mthl10	1470.77293923351	1033.34	1908.21	0.541523	-0.884906	7.59986117827673e-06	0.000116025885914589
CG6959	1020.29250410041	716.696	1323.89	0.541357	-0.885348	0.000193911994659099	0.00184296128476579
Ugt58Fa	557.668505505733	391.654	723.683	0.541195	-0.88578	0.00122418548374676	0.00857449190040081
Ndae1	1616.08384650505	1134.68	2097.49	0.540971	-0.886377	0.000264663736002471	0.00239149241358918
CG5390	2838.73460301309	1992.74	3684.73	0.540809	-0.886808	3.08930190521664e-07	7.27149941315452e-06
CG43921	3382.05505906569	2374.14	4389.97	0.540809	-0.886809	0.000907051085237993	0.00667899382059019
CG16700	1144.24008676101	802.95	1485.53	0.540514	-0.887597	0.000493443948547047	0.00404783745374053
CG5466	1628.31946587627	1142.14	2114.5	0.540149	-0.88857	5.17045678256896e-06	8.29930125502077e-05
Takr86C	323.273066293363	226.61	419.936	0.539629	-0.889961	0.00951153907208707	0.0456119738822034
nuf	1735.96144350854	1216.26	2255.67	0.5392	-0.891107	4.25574621297721e-06	7.03628883882369e-05
CG9008	400.250199614437	280.417	520.083	0.539177	-0.891169	0.00368649380303136	0.0212574779684436
CG10863	974.653738687082	682.619	1266.69	0.5389	-0.891909	8.90978468298873e-05	0.000958755880645258
fax	48307.9931360385	33831.4	62784.5	0.53885	-0.892045	4.74094775374596e-10	2.26409641281165e-08
Kap3	2737.08242579159	1915.73	3558.44	0.538363	-0.893349	3.61582816703192e-07	8.2422339499779e-06
Shroom	1044.89120259126	730.737	1359.05	0.537684	-0.895169	3.98008596920619e-05	0.00048520942559194
NetB	3881.62325551775	2714.33	5048.92	0.537605	-0.895382	0.000190382616343425	0.0018153893540272
Swim	10077.4821695227	7042.55	13112.4	0.537091	-0.896762	3.66565217248849e-09	1.38898171008031e-07
CG6613	704.846443261648	492.421	917.272	0.536831	-0.897459	0.000327493202214822	0.00285863968126639
LanB1	7583.79963886773	5297.21	9870.39	0.536677	-0.897875	4.59255486217656e-05	0.000546006925408915
CG42540	2897.66952475644	2023.5	3771.84	0.536474	-0.89842	2.44819875421142e-05	0.000318624245522764
CG42492	9533.60269797614	6647.4	12419.8	0.535226	-0.90178	3.30160764928444e-05	0.000413846850355534
CG5337	1148.2305513548	800.412	1496.05	0.535017	-0.902343	3.18436688380233e-05	0.000400890284053415
CG34349	682.684284606446	475.342	890.026	0.534077	-0.904881	0.000314212445684606	0.0027614853496403
Pask	463.505586277424	322.62	604.391	0.533794	-0.905644	0.00219582553766959	0.0138748801196541
jim	6840.31643595623	4760.17	8920.46	0.533624	-0.906105	8.2848297429258e-05	0.000904552084723115
ome	506.727887877107	352.537	660.919	0.533404	-0.906699	0.0012300085848265	0.00858747616317709
CG42268	4384.28009674364	3050.12	5718.44	0.533383	-0.906757	0.000171670784646488	0.00166214566125988
CG3837	1148.83170155208	798.854	1498.81	0.532992	-0.907813	2.3662937331499e-05	0.000311472171685802
kek6	2251.20671253978	1565.3	2937.11	0.53294	-0.907956	0.000825706325286811	0.00617250194135813
CG31814	487.586117812665	338.888	636.284	0.532604	-0.908864	0.00189987827287051	0.0122664207818796
jeb	2985.72949721094	2074.53	3896.93	0.53235	-0.909554	0.00178630574552775	0.0116700596388153
pHCl	632.102698485596	438.864	825.341	0.531736	-0.911217	0.000499116686851449	0.00408519231582309
CG7991	566.999656950866	393.483	740.517	0.531362	-0.912233	0.000731198949174605	0.00555951727342823
CG30203	383.295445795899	265.958	500.633	0.531242	-0.912558	0.00359398031092858	0.0208303061451362
CG43689	305.65549543377	212.032	399.279	0.531035	-0.91312	0.00851265728819938	0.0416691149003474
FoxP	1065.09375211342	738.541	1391.65	0.530696	-0.914043	0.0015676013609591	0.0104600282497715
CG7011	820.399708620061	568.54	1072.26	0.530227	-0.915319	8.55997813802904e-05	0.000927157144716041
beat-Ic	529.317046997645	366.618	692.016	0.529782	-0.916529	0.00122649773466924	0.00857858818355805
CG1402	670.094805971936	463.899	876.291	0.529389	-0.917601	0.000374874529572761	0.00321635110487928
Cht11	510.979066898826	353.659	668.299	0.529192	-0.918136	0.000748896988782337	0.00567169233247541
CG3921	1707.87592273859	1181.82	2233.93	0.529033	-0.918569	5.88167138369809e-05	0.000668382263337255
Stam	6682.32635475062	4621.49	8743.16	0.528583	-0.919797	2.08199290402178e-07	5.11474629862589e-06
CG17119	562.028477773265	388.63	735.427	0.528442	-0.920183	0.000511710096077502	0.00417348876525596
mew	796.087343124209	550.25	1041.92	0.52811	-0.92109	0.000294647903166462	0.00261338896154628
CG7368	441.308783007118	304.876	577.742	0.527702	-0.922204	0.00215015519667892	0.0136235436447468
rab3-GEF	2914.05416509419	2012.16	3815.94	0.527304	-0.923293	0.00083587478874041	0.0062404424634838
CG14509	3764.62703046247	2597.55	4931.71	0.526704	-0.924936	4.1922387179915e-05	0.000507326731558406
VGAT	1454.2992744242	1002.93	1905.67	0.526289	-0.926073	6.87379393985394e-06	0.000105638878408101
Lcch3	1578.64412337094	1088.38	2068.91	0.526063	-0.926692	3.7273056884139e-06	6.20698441512961e-05
Hs3st-A	1509.17098285241	1039.38	1978.96	0.525218	-0.929012	1.33767927253308e-05	0.000190858757440306
Kul	1164.66678492577	802.105	1527.23	0.525203	-0.929052	0.000585215647390071	0.00462608566134545
Dscam	15016.6674682593	10340	19693.4	0.525048	-0.929479	9.63921961759074e-07	1.92401487254743e-05
CG13375	333.107469915106	229.359	436.856	0.525021	-0.929552	0.00617325101807005	0.0321711092046043
CG32105	351.833684055348	242.082	461.585	0.524458	-0.931101	0.00400980271988331	0.0226963726011149
Vmat	7162.61968417302	4926.11	9399.13	0.524103	-0.932078	0.000447712922269972	0.00371711080651872
tipE	885.230155614902	608.712	1161.75	0.523961	-0.932467	8.63539017812963e-05	0.000931831972816472
CG6867	810.201426724814	557.034	1063.37	0.523839	-0.932805	0.000122468396532769	0.0012525373971055
VGlut	6223.98661992967	4279.12	8168.86	0.523833	-0.932821	1.50100209861048e-08	4.92814808342083e-07
Lim3	533.560206049994	366.398	700.723	0.522885	-0.935434	0.000618472805396746	0.00484917924828372
CG34127	1159.73083273006	795.996	1523.47	0.52249	-0.936524	0.000230459249939031	0.00211718406323162
CG12194	807.945260216886	554.176	1061.71	0.521963	-0.937979	0.000105485127397824	0.00110927353715801
spir	1945.43483974361	1334.06	2556.81	0.521766	-0.938524	9.54506205512625e-05	0.00101670306148474
CG16857	2009.96420027019	1378.15	2641.78	0.521673	-0.938783	6.72135981479093e-07	1.40722382933947e-05
Ubi-p5E	9330.3985962486	6395.63	12265.2	0.521447	-0.939407	7.46722361452396e-10	3.45194813252214e-08
CG1665	846.954389437361	580.206	1113.7	0.52097	-0.940727	0.00012824344112618	0.00129895657238848
CG30419	1479.14178186821	1012.39	1945.9	0.520269	-0.942672	3.2645492369891e-06	5.6060023078578e-05
CG10413	4998.09809714289	3420.66	6575.54	0.52021	-0.942834	5.06409375236953e-08	1.45436777714644e-06
Oscillin	1266.05927034693	866.435	1665.68	0.520168	-0.942951	3.76444010169074e-06	6.25980348996257e-05
CG13252	828.938811925558	566.959	1090.92	0.519707	-0.944228	6.96123285322594e-05	0.000777304039466011
Npc2b	601.041829049929	410.973	791.11	0.519489	-0.944834	0.0089727566311674	0.0436006193599705
Mvl	2325.28709562277	1589.09	3061.49	0.519057	-0.946034	1.12692055951594e-07	2.9332929969202e-06
CG16758	405.324547609469	276.767	533.882	0.518405	-0.947848	0.00161952303293926	0.0107629831464514
Tusp	1338.78624893209	913.943	1763.63	0.518217	-0.948371	0.000539486357677212	0.00436003065431856
peb	298.653507198792	203.861	393.446	0.518143	-0.948579	0.00491350149566816	0.0266597825283742
neuroligin	2653.21005942383	1811.05	3495.37	0.518129	-0.948618	0.000139799669276225	0.00139041719262077
dao	670.748746173024	457.572	883.926	0.517659	-0.949927	0.000208188754359642	0.00195453893918309
CG17684	789.695326096564	538.043	1041.35	0.51668	-0.952658	8.86802982251528e-05	0.000955152103064391
Atox1	1644.31310863746	1119.9	2168.73	0.516385	-0.95348	0.00288177216444538	0.0173914573913813
cmpy	1420.23639457694	967.273	1873.2	0.516375	-0.953509	3.58164625457785e-06	5.99031631898064e-05
CG7231	903.917149689528	615.342	1192.49	0.516013	-0.95452	2.03503763866709e-05	0.000273475930117157
CG11200	282.441231336556	192.227	372.656	0.515829	-0.955037	0.00618001059152322	0.0321867428599521
CG42260	2250.1584881466	1531.21	2969.11	0.515714	-0.955356	1.08424357433271e-05	0.000158615227703331
CG42404	1499.62836435522	1020.42	1978.83	0.515668	-0.955485	0.000293602997476744	0.00260726676359956
CG4328	372.119785509199	253.163	491.076	0.515528	-0.955877	0.00271128455274514	0.0166013074055164
Pde1c	2315.61967567843	1574.39	3056.85	0.515036	-0.957255	3.35754472424093e-06	5.72317763688089e-05
Rab26	737.35398325637	501.226	973.482	0.51488	-0.957693	0.00013581510823493	0.00136138555373984
CG43795	800.398392874744	543.933	1056.86	0.514668	-0.958287	8.51208615534572e-05	0.000922834706353945
CG4829	1398.75266237496	949.352	1848.15	0.513676	-0.96107	2.74936328777794e-06	4.80701838378966e-05
CG34340	422.945046483363	286.904	558.986	0.513257	-0.962245	0.00136749028525373	0.00935262154031309
shep	20220.336910393	13705.6	26735.1	0.512645	-0.963968	1.07863963774083e-06	2.13983398703317e-05
CCHa2r	429.423728455268	291.069	567.779	0.512644	-0.96397	0.00174084350386872	0.0114160492405017
5-HT1B	409.492488026381	277.546	541.439	0.512607	-0.964075	0.0018427502473697	0.0119846171124658
CG7224	2881.16861681221	1952.64	3809.69	0.512546	-0.964247	0.00234667661803842	0.014699480582477
dnr1	313.502563248685	212.416	414.59	0.512351	-0.964795	0.00469775009443855	0.0257307572708182
pdm3	2191.90088121947	1483.68	2900.12	0.511594	-0.966929	0.00422557796143027	0.023614605657761
Epac	1867.89561384534	1263.83	2471.96	0.511268	-0.967849	0.000155691753393008	0.00152227546020558
Skeletor	539.129882843825	364.732	713.527	0.511168	-0.968131	0.000382010482310611	0.00326304149598207
be	810.600482386417	548.381	1072.82	0.511158	-0.968158	4.0386031685116e-05	0.00049079008221334
Liprin-gamma	4680.38699600147	3165.51	6195.26	0.510957	-0.968726	3.44425836354497e-06	5.82550892649446e-05
Drep-1	1713.55984314055	1158.9	2268.22	0.510928	-0.968808	3.94775728012473e-07	8.87630951097306e-06
Cdk5alpha	2842.66041895975	1922.41	3762.91	0.510882	-0.968937	5.50402220067277e-08	1.56909399647899e-06
ced-6	2724.04883033941	1842.18	3605.91	0.510878	-0.968949	3.0768816064427e-08	9.38245929436893e-07
CG12065	3032.72764885722	2050.87	4014.59	0.510853	-0.96902	2.18082413609422e-08	6.8862799291915e-07
CG10362	1206.17549455248	815.471	1596.88	0.510665	-0.96955	6.04168169205694e-06	9.52574560915445e-05
Lapsyn	666.093301745657	450.299	881.888	0.510608	-0.969713	0.000103326839558901	0.0010895513547283
salr	1883.22680868417	1272.69	2493.76	0.51035	-0.970441	3.34011973290605e-07	7.73582439943793e-06
wun2	2277.34300123225	1538.33	3016.36	0.509994	-0.971447	5.77485994939113e-08	1.63178622090741e-06
Drep-2	2122.7161006731	1433.32	2812.12	0.509693	-0.972301	4.22650527302649e-05	0.000509871831319073
tup	587.417570025038	396.337	778.498	0.509104	-0.973967	0.000274702237764338	0.00246294318218964
Timp	277.427626401715	187.094	367.762	0.508736	-0.975012	0.00531909768194142	0.0284464654836636
Jupiter	12558.0103329291	8466.64	16649.4	0.508526	-0.975607	4.77530450493367e-11	2.73208881997616e-09
CG10424	756.723069228047	510.068	1003.38	0.508351	-0.976102	4.50818067947268e-05	0.00053767847381492
Bili	959.369500488416	645.92	1272.82	0.507472	-0.978598	1.8871334804658e-05	0.000255681144592536
CG9628	313.211059969031	210.636	415.786	0.506599	-0.981085	0.00374500655242918	0.0215114516532923
CG31098	408.338342980623	274.606	542.07	0.506588	-0.981115	0.00125297485837094	0.00870753483956279
Syn2	678.241169364996	456.046	900.437	0.506471	-0.981447	0.000134379401929845	0.00135162989391055
CG1998	1355.42129790596	910.736	1800.11	0.505934	-0.982978	1.35668920609733e-06	2.61320952581114e-05
unc-104	16996.2253233076	11411.3	22581.1	0.505348	-0.984652	2.11254397566333e-05	0.000280951331723143
CG4612	4035.99558959214	2708.43	5363.57	0.504968	-0.985738	6.5778735766471e-07	1.38219063500565e-05
Ca-beta	1874.05538490934	1257.24	2490.87	0.504741	-0.986384	6.35115793238748e-05	0.000714011013857997
CHKov1	2701.77654644465	1812.35	3591.21	0.504662	-0.98661	4.33892841660354e-08	1.26309812873267e-06
sick	6044.23087420438	4054.23	8034.24	0.504619	-0.986735	2.66192356752638e-06	4.67535724466601e-05
l(2)08717	554.105751911779	371.599	736.613	0.504469	-0.987161	0.000273558605056193	0.00245478501713271
chic	47461.6758421011	31825.3	63098	0.504379	-0.987419	5.26765982382519e-06	8.44359841663629e-05
CG17739	2067.13601314942	1386.05	2748.22	0.504346	-0.987515	8.003766257297e-08	2.16120389335471e-06
dpr6	402.356444557588	269.539	535.174	0.503646	-0.989517	0.00170761944208453	0.0112514013068249
CG40178	3981.19174119629	2666.98	5295.4	0.503641	-0.989532	6.32310324045811e-05	0.000711549212755349
fog	1293.96139894205	866.586	1721.34	0.503438	-0.990114	1.53404143701026e-06	2.89215609910727e-05
srpk79D	3129.80591890236	2095.63	4163.98	0.503276	-0.990577	1.58994309559539e-06	2.97811545474812e-05
Ten-m	10085.0740524469	6752.29	13417.9	0.503232	-0.990706	2.91791193533706e-05	0.000369762151718097
Eip75B	11702.1951697273	7828.2	15576.2	0.502575	-0.99259	0.00016501846507842	0.00160802563314612
mgl	3162.00142991799	2113.18	4210.82	0.501845	-0.994687	2.08782077901515e-08	6.6288309733731e-07
fau	620.099811936694	414.415	825.784	0.501845	-0.994687	0.00120148637767445	0.00846345929423694
26-29-p	8169.84360543747	5458.83	10880.9	0.501691	-0.99513	1.3990815293437e-10	7.25075571059421e-09
CG5973	251.587802127335	168.022	335.153	0.501329	-0.996169	0.00738215465060394	0.0371421686099389
CG12484	1543.04762457532	1030.21	2055.89	0.501099	-0.996831	7.0581547356291e-06	0.00010818447517197
CG5854	2372.85896350182	1583.81	3161.91	0.500905	-0.997392	1.65939551477204e-08	5.37188626448754e-07
CG34232	674.579258850656	449.687	899.472	0.499945	-1.00016	5.17994200300977e-05	0.000604097550083682
CG9413	4436.5936493818	2956.1	5917.09	0.499587	-1.00119	1.46858986621129e-09	6.2629125770494e-08
CG11155	6307.16745779169	4202.33	8412.01	0.499563	-1.00126	4.15507863860788e-10	2.00921522286156e-08
CG12605	2046.08375231254	1362.61	2729.56	0.499205	-1.0023	8.05093679492319e-08	2.16887357899597e-06
CG5022	910.661022419828	605.746	1215.58	0.49832	-1.00486	1.39885396919571e-05	0.000198362641987667
NfI	1575.98251863658	1047.93	2104.03	0.498058	-1.00562	5.95317488375449e-07	1.27408966910279e-05
nonA-l	1248.23765559669	829.795	1666.68	0.497873	-1.00615	1.60794428474504e-06	3.00695988653695e-05
G-oalpha47A	13007.5544578017	8641.15	17374	0.497362	-1.00763	1.15871075954923e-08	3.8591412818762e-07
Sema-2b	2487.48178349229	1652.39	3322.57	0.497325	-1.00774	0.000313127990770826	0.00275614637421054
CG33543	1581.61908976029	1050.44	2112.79	0.497183	-1.00815	5.35057711972993e-07	1.15151992127968e-05
Oatp26F	482.554935443332	320.386	644.724	0.496935	-1.00887	0.00046823763002851	0.0038708313950211
CG42343	274.778248639717	182.407	367.149	0.496821	-1.0092	0.00550323251726545	0.0292014959605311
CG31849	327.396260665939	217.33	437.463	0.496796	-1.00927	0.00214852108420169	0.013620657251848
CG32698	680.554728630777	451.441	909.668	0.49627	-1.0108	0.000209930283345705	0.00196609747538599
CG16778	1108.39555777213	735.016	1481.78	0.496038	-1.01148	4.02740039704224e-06	6.66829031355547e-05
CG43707	2000.86620837593	1326.58	2675.16	0.495888	-1.01191	0.000139700120354899	0.00139041719262077
CG44085	1745.17539565574	1156.87	2333.48	0.495771	-1.01225	1.72296596977745e-06	3.16571028819047e-05
Sap-r	28894.3871968748	19148.2	38640.6	0.495546	-1.01291	1.03118400375696e-10	5.49188642000885e-09
ru	202.327913085564	134.051	270.604	0.495378	-1.0134	0.0089751556162819	0.0436006193599705
Appl	20412.7382397358	13520	27305.4	0.495141	-1.01409	1.0644129234049e-05	0.00015610939283998
CG13409	923.440324091742	611.527	1235.35	0.495022	-1.01444	9.761786507734e-06	0.000145008954588537
pros	27914.787091971	18482.1	37347.5	0.494868	-1.01488	3.33333017350666e-09	1.28137995937348e-07
CG4462	955.30213716636	631.654	1278.95	0.493884	-1.01776	6.42656838465286e-06	0.00010009683399115
wit	1274.2462163271	842.339	1706.15	0.493707	-1.01827	1.4185981315665e-06	2.71436069644272e-05
CG3216	266.203374264667	175.793	356.613	0.492952	-1.02048	0.00473779713097927	0.0259038843475217
Rac2	1116.13767447133	736.953	1495.32	0.492839	-1.02081	2.13038179709817e-06	3.84100193901147e-05
NPFR1	325.514831500418	214.917	436.112	0.492802	-1.02092	0.00245489061011587	0.0152615227440071
chn	3303.0178718661	2180.12	4425.92	0.49258	-1.02157	9.67331311669008e-05	0.00102941509843082
CG8401	583.241896690054	384.922	781.562	0.492503	-1.02179	0.000108598666402671	0.001135814287435
AnnX	1865.13207640778	1230.86	2499.4	0.492463	-1.02191	5.94912626891905e-08	1.67284798758875e-06
CG31646	686.923440551023	452.969	920.878	0.491888	-1.0236	5.38982416686964e-05	0.000621169911157137
Syn1	1931.1274220184	1272.63	2589.63	0.491433	-1.02493	9.21851321125756e-08	2.46812554800615e-06
CG42339	604.138440162166	398.075	810.202	0.491328	-1.02524	0.000110737258247889	0.00115504557181485
CG42402	1847.79677740776	1216.89	2478.7	0.490941	-1.02638	2.91100894587288e-05	0.000369292320389164
l(2)efl	577.684609276519	380.373	774.996	0.490807	-1.02677	0.00592694346090346	0.0310788047085578
Klp68D	2149.46060160327	1414.12	2884.8	0.490197	-1.02857	2.75484578498403e-08	8.46748743006926e-07
Pvf3	774.897885053033	508.358	1041.44	0.488131	-1.03466	2.12990011227129e-05	0.00028293397238528
CG32017	1796.46653649046	1178.14	2414.8	0.487882	-1.0354	1.14360909423455e-07	2.96338347580016e-06
otp	615.478599428926	403.613	827.344	0.487842	-1.03552	8.62754410480406e-05	0.000931831972816472
Aplip1	3416.91854303824	2240.17	4593.67	0.487664	-1.03604	1.96714434413101e-09	8.14849003050971e-08
dpr8	907.605615917701	594.758	1220.45	0.487325	-1.03704	1.59575604619275e-05	0.000222462637223759
Mmp2	2757.60316047757	1805.62	3709.59	0.486745	-1.03876	3.36132797175948e-09	1.28632011157696e-07
axo	4047.3718879888	2649.74	5445.01	0.486636	-1.03908	3.37384434635719e-08	1.01805532926501e-06
NetA	554.743719506199	363.162	746.326	0.4866	-1.03919	0.000127518495987578	0.00129274671765652
mdy	857.028522875882	560.368	1153.69	0.485719	-1.04181	4.76380556129048e-06	7.74336158534938e-05
dpr12	3415.17884793622	2232.54	4597.82	0.485565	-1.04226	2.72588242475132e-07	6.5088890873659e-06
CG17754	2728.06870297318	1781.76	3674.38	0.484915	-1.0442	1.67675371566299e-09	7.02110242460769e-08
CG10440	777.750349682796	507.252	1048.25	0.483904	-1.04721	1.62275421177016e-05	0.000225140101145591
CG13759	299.882217623563	195.546	404.218	0.483765	-1.04762	0.0022085993916	0.0139479689446564
Cht3	3655.2093713415	2382.59	4927.82	0.483498	-1.04842	0.000667785478973498	0.00515437564304384
UK114	258.400972800228	168.399	348.402	0.483348	-1.04887	0.0041995972349985	0.0235148959519756
MESR3	826.100734899349	538.28	1113.92	0.48323	-1.04922	9.32839029007493e-06	0.000139635182890659
CG6495	1628.3237134374	1060.97	2195.67	0.483211	-1.04927	1.06398136584405e-07	2.7946437829681e-06
CG12991	990.634204708203	644.629	1336.64	0.482276	-1.05207	3.37687833915166e-06	5.74765581230866e-05
CG3168	8909.78987965685	5796.57	12023	0.482123	-1.05253	1.25628808641549e-09	5.49959144496355e-08
CG17270	437.263265160839	284.448	590.079	0.482051	-1.05274	0.000416545691837443	0.00350110440768388
Piezo	4415.8464463877	2871.88	5959.81	0.481875	-1.05327	2.08337604368716e-09	8.47802004820157e-08
CG18547	256.855880014303	167.018	346.693	0.481747	-1.05365	0.00441711532217331	0.0244503802614144
beat-IV	830.377638588445	539.94	1120.82	0.481739	-1.05368	1.72870945768589e-05	0.000236995198131386
mp	2316.44897004424	1506.14	3126.75	0.481695	-1.05381	3.08965633733038e-08	9.39662060277032e-07
Hsp26	16584.9409952278	10781.6	22388.3	0.481573	-1.05417	1.92764968231491e-12	1.35840532795813e-10
CG14435	1652.63021178852	1074.11	2231.15	0.481416	-1.05464	6.26158324397333e-08	1.74794969928985e-06
bwa	1528.29238065161	993.068	2063.52	0.48125	-1.05514	5.6613820828033e-08	1.60758213098176e-06
sens-2	428.832150154088	278.524	579.14	0.480927	-1.05611	0.000516945879944916	0.00421321828950874
nrm	1517.83830248858	985.795	2049.88	0.480903	-1.05618	3.39358851722146e-06	5.75913399317597e-05
trh	1164.33863647135	756.206	1572.47	0.480903	-1.05618	1.19600294278702e-06	2.35071530778734e-05
Rim	5617.63050206827	3646.01	7589.25	0.480418	-1.05764	4.49120805163215e-05	0.000537003926437584
Drl-2	1205.64211956855	781.706	1629.58	0.479699	-1.0598	0.00052881814720483	0.00430088059623239
CG5630	1594.56975640954	1033.69	2155.45	0.479573	-1.06018	6.23259650457281e-08	1.74407064899148e-06
Acer	712.865161180271	462.011	963.719	0.479405	-1.06068	1.66432218671417e-05	0.000230078606601145
CG11319	1637.24970741796	1060.85	2213.65	0.479234	-1.0612	2.57090428495507e-06	4.5570461382248e-05
CG31547	2625.80096137978	1700.15	3551.46	0.478718	-1.06275	1.35477361307591e-09	5.86408938064355e-08
Bx	1598.01764155531	1034.28	2161.76	0.478444	-1.06358	5.97593982870477e-06	9.43646217891964e-05
PGRP-SA	232.242507970688	150.289	314.196	0.47833	-1.06392	0.00557463744655694	0.0295126362665408
nub	430.35942414878	278.268	582.45	0.477755	-1.06566	0.000396920806780796	0.00337791882471698
RabX6	415.398882249616	268.453	562.344	0.477382	-1.06678	0.000281564330197535	0.00251471326436856
kirre	530.480344689705	342.701	718.26	0.477127	-1.06755	0.000121128417975917	0.00123993013866047
CG13300	620.994282067035	401.051	840.938	0.476909	-1.06821	4.27689148387675e-05	0.000514875363324621
CG34139	1503.25283116202	970.738	2035.77	0.476841	-1.06842	0.00118644018800231	0.00838635428302309
sda	2634.3547504984	1699.8	3568.91	0.47628	-1.07012	2.46938497356593e-09	9.94379168623743e-08
Lpin	6400.83021075154	4124.26	8677.4	0.475288	-1.07313	6.45859930064463e-06	0.000100460339323755
lqf	6542.70232623107	4215.6	8869.8	0.475276	-1.07316	5.84533081838127e-12	3.83832319704729e-10
CG6619	535.869575102852	345.227	726.512	0.475185	-1.07344	0.000116430787677581	0.00119979627955081
beat-Va	682.411056096515	439.633	925.189	0.475182	-1.07345	2.19784668815326e-05	0.000291624732204216
CG8861	637.672346090526	410.609	864.735	0.474838	-1.07449	3.38445104458422e-05	0.00042285514294335
cu	453.888643095778	292.033	615.744	0.474277	-1.0762	0.000102622868443198	0.0010831164297699
Glut1	5633.40062326118	3621.81	7644.99	0.473749	-1.07781	1.77818225793291e-05	0.000243200619584978
CR42721	206.492322893675	132.673	280.312	0.473305	-1.07916	0.00724630752965597	0.0366020874651373
Glu-RI	1352.27080381484	868.529	1836.01	0.473052	-1.07993	1.81090038122173e-07	4.55960255027878e-06
CG8839	16320.149509816	10481.7	22158.6	0.47303	-1.08	1.72755946786289e-13	1.47891887185862e-11
Nep4	5954.00894332078	3820.54	8087.48	0.472401	-1.08191	1.47175394189214e-11	9.14465607873517e-10
CG15760	1070.54232213516	686.696	1454.39	0.472155	-1.08267	8.98358307126894e-07	1.80562207921139e-05
betaTub97EF	392.551710499848	251.549	533.554	0.471459	-1.0848	0.000413308250386555	0.00348050468429519
aret	775.926793177536	497.081	1054.77	0.471268	-1.08538	9.67693165000855e-06	0.000144118942112305
CG3257	2278.52936570261	1459.37	3097.68	0.471118	-1.08584	2.13349076729438e-07	5.22388830458075e-06
MP1	805.569855271291	515.622	1095.52	0.470665	-1.08723	3.1469979105801e-06	5.42833654516033e-05
DopR	687.554055659294	440.035	935.073	0.470588	-1.08746	0.000204308562096893	0.00193065744248062
RIC-3	1217.38229825838	778.986	1655.78	0.470465	-1.08784	3.92614449780066e-07	8.84492240956768e-06
VhaM9.7-a	898.587816533468	574.918	1222.26	0.470374	-1.08812	0.000135624391114063	0.00136138555373984
CG30379	433.50245363466	277.305	589.7	0.470248	-1.08851	0.000406485971334342	0.00343654599174176
Indy	1654.53322489999	1057.45	2251.62	0.469638	-1.09038	1.64056064432484e-08	5.3258312827141e-07
rho-5	2572.70435501946	1643.61	3501.8	0.469363	-1.09123	1.41985154113876e-09	6.07749046701505e-08
CG5282	1054.37020279205	673.479	1435.26	0.469238	-1.09161	7.99153432804208e-07	1.6375560678933e-05
CG42351	1040.68041802316	664.553	1416.81	0.46905	-1.09219	5.52684180507517e-07	1.18724369407535e-05
CG7497	328.533824289367	209.772	447.296	0.468978	-1.09241	0.00105350652932591	0.00757646232695679
CG12038	1010.02750639308	644.83	1375.23	0.46889	-1.09268	7.43742387297269e-07	1.54039977956891e-05
CG5375	1157.22712412734	738.54	1575.91	0.468642	-1.09344	4.34897809850039e-07	9.59182058862003e-06
CG10253	801.634828050995	511.377	1091.89	0.46834	-1.09437	5.48837785678278e-06	8.76093686337549e-05
Dh31-R1	734.140951438691	467.842	1000.44	0.467637	-1.09654	9.73570029789807e-06	0.000144807578304772
CG33988	3820.80696555139	2434.55	5207.06	0.467548	-1.09681	1.07950232876439e-06	2.13983398703317e-05
CG9686	13693.4290580873	8723.7	18663.2	0.467429	-1.09718	0.000618378876468963	0.00484917924828372
CG14431	328.869243060704	209.372	448.367	0.466965	-1.09861	0.00126026107272274	0.00873715489949409
CG18563	283.993098158035	180.785	387.202	0.4669	-1.09881	0.00316319810176622	0.0187472207498011
CG6163	329.463014128551	209.355	449.571	0.465676	-1.1026	0.000752540223012726	0.00569182418675267
CG10660	317.718751543541	201.838	433.6	0.465494	-1.10317	0.00108850475602109	0.00778831713879707
Shawl	819.920319399448	520.531	1119.31	0.465046	-1.10456	0.000349561759321994	0.00302386620694932
beat-IIIa	237.417031369955	150.718	324.116	0.465014	-1.10465	0.00450777073315703	0.0248669720110243
unc-13-4A	1549.9919315621	983.259	2116.72	0.464519	-1.10619	4.42516490430279e-06	7.26443619304365e-05
rn	631.308299709638	400.426	862.19	0.464429	-1.10647	0.00890540939868869	0.0433529134038101
CG3104	596.788375437624	378.469	815.108	0.464318	-1.10682	3.87633247605779e-05	0.000474563288408897
CG17928	220.7210839244	139.97	301.473	0.464287	-1.10691	0.00552364786700283	0.0292929739364608
robo3	4233.28963282094	2683.99	5782.59	0.464151	-1.10733	4.06002067833159e-05	0.000492874569112165
CCKLR-17D3	354.967061161341	224.797	485.137	0.463367	-1.10977	0.000541669422648103	0.00436546270400567
CadN	9507.7894326056	6019.19	12996.4	0.463143	-1.11047	1.0111000709743e-07	2.68627207362069e-06
CG34354	1347.76540634085	853.185	1842.35	0.463097	-1.11061	2.33961397870448e-06	4.17676213803248e-05
CG42346	1235.77337335335	781.835	1689.71	0.462703	-1.11184	1.55187036730669e-07	3.93310654275513e-06
Caps	9423.71327414631	5957.43	12890	0.462175	-1.11349	2.88832001949646e-11	1.72063476625364e-09
CG6184	2510.22566645687	1585.18	3435.27	0.461444	-1.11577	6.4621878822236e-10	2.99933756445213e-08
dpr11	2320.61143043277	1462.96	3178.27	0.4603	-1.11935	9.93959332685919e-07	1.9771407930897e-05
nAcRalpha-7E	182.62368381096	115.058	250.189	0.459886	-1.12065	0.00950258861613797	0.0455879687159429
tadr	357.259479071844	225.024	489.495	0.459706	-1.12122	0.000547356762979918	0.00440208915084127
CG11658	734.731856153449	462.709	1006.75	0.459605	-1.12153	4.60001345741407e-06	7.50718956748752e-05
Lim1	1024.04858320905	644.872	1403.22	0.459565	-1.12166	1.40700072693556e-05	0.000199273375014636
TpnC73F	397.999646959965	250.625	545.374	0.459547	-1.12171	0.000320888955250243	0.00280735325952086
CG4080	3836.26859280022	2413.89	5258.64	0.459034	-1.12333	4.16871018556785e-08	1.23216837889022e-06
CG9801	4833.70765368828	3039.27	6628.14	0.45854	-1.12488	4.14979479741617e-07	9.24068949397663e-06
tey	366.015209638615	230.121	501.909	0.458491	-1.12503	0.000563471913279845	0.00449870936756938
CG11317	1630.34830873677	1024.27	2236.42	0.457995	-1.1266	1.01907797730331e-08	3.45380767850275e-07
nAcRalpha-96Aa	2985.27301669699	1875.3	4095.24	0.457923	-1.12682	1.29711729528033e-05	0.000185989883145841
scf	6226.82655229666	3907.7	8545.95	0.457258	-1.12892	5.48278377521354e-13	4.22430213934286e-11
fne	8882.96936470852	5571.22	12194.7	0.456856	-1.13019	3.86987984861191e-05	0.000474275730757241
Pka-R2	2482.30150158063	1556.66	3407.94	0.456776	-1.13044	4.49937743606533e-10	2.15764751156046e-08
ltl	2775.45683304141	1740	3810.92	0.456582	-1.13105	1.23049358289149e-10	6.46400651703497e-09
Reph	2992.9365760133	1876.23	4109.64	0.456544	-1.13118	1.20279412282994e-06	2.35604943687213e-05
unc-4	283.830372593708	177.888	389.772	0.45639	-1.13166	0.00146418004641379	0.0098898473386348
Irp-1B	2619.88827906119	1640.66	3599.12	0.455849	-1.13337	2.26754889438828e-10	1.14436954464827e-08
CG34114	1407.96322014305	880.974	1934.95	0.455295	-1.13513	1.68157795409965e-06	3.10447227085137e-05
Rph	1433.56871017189	896.994	1970.14	0.455293	-1.13513	1.84273695246245e-08	5.91569748878015e-07
CG17834	181.856311504654	113.778	249.934	0.455232	-1.13533	0.0079339727598853	0.0393763945955042
CG34331	288.99372924231	180.798	397.189	0.455195	-1.13544	0.00205734048200819	0.0131001013501756
cathD	18964.2887385752	11863.4	26065.2	0.455141	-1.13561	8.29298428080321e-15	8.40719467835463e-13
Task7	624.156968900134	390.108	858.206	0.454562	-1.13745	1.2660124688795e-05	0.000182435238190029
CG12402	734.037239776635	458.633	1009.44	0.454343	-1.13815	5.41935668955497e-06	8.67472372038599e-05
CG13796	192.400306458857	120.118	264.683	0.453818	-1.13982	0.00543505334230703	0.0289060798329693
pigs	1957.30644813134	1221.73	2692.88	0.453688	-1.14023	3.6409573961133e-08	1.09294921108783e-06
CG42683	767.067442909649	478.574	1055.56	0.453383	-1.1412	8.00094746596599e-05	0.000879799713265166
dpr17	1116.28665920492	695.901	1536.67	0.452863	-1.14285	1.81702511057923e-07	4.56507808760091e-06
GABA-B-R3	1270.51957696241	791.595	1749.44	0.452484	-1.14406	1.54242540996161e-06	2.90322645975999e-05
Scgbeta	550.051391565164	342.374	757.729	0.451842	-1.14611	2.35379283988873e-05	0.00031017997549138
Hs3st-B	432.342677651325	268.968	595.717	0.451503	-1.14719	0.000143290551332539	0.00142024777165536
Side	1915.79925674105	1191.85	2639.75	0.4515	-1.1472	1.67264361557997e-09	7.02110242460769e-08
Ank2	18472.4640389917	11489.4	25455.5	0.451354	-1.14767	4.49780861324923e-09	1.64497386529498e-07
Wnt4	3014.15760040894	1874.72	4153.59	0.45135	-1.14768	1.75715573195928e-09	7.33120895099401e-08
CG3955	788.629714108879	489.643	1087.62	0.450198	-1.15137	2.97206223984916e-06	5.17291013643626e-05
CG8245	1463.77551733199	908.553	2019	0.450002	-1.152	1.5462607638318e-08	5.03384102749412e-07
Abd-B	1514.40223040344	939.654	2089.15	0.449778	-1.15272	1.12478578344674e-08	3.75697956626992e-07
CG40498	1270.63383925449	788.337	1752.93	0.449726	-1.15288	4.70042333479e-08	1.36147349574356e-06
CG13995	1359.27938817588	842.758	1875.8	0.449279	-1.15432	2.6356727844375e-06	4.63629685993063e-05
CG11638	992.762443518336	614.954	1370.57	0.448685	-1.15623	4.26544112426566e-07	9.44362127837898e-06
Dscam4	3670.90313324647	2273.35	5068.46	0.448529	-1.15673	9.00558863705027e-09	3.07921857628373e-07
X11Lbeta	3773.89292848362	2336.2	5211.59	0.44827	-1.15756	3.45286286635693e-06	5.82550892649446e-05
babos	1278.54549272045	791.375	1765.72	0.448189	-1.15782	2.48802159415379e-07	6.01549488778983e-06
Eip93F	2640.38252015188	1634.26	3646.5	0.448172	-1.15788	3.02640996858026e-11	1.79365230804523e-09
CG32944	1224.55733973866	757.862	1691.25	0.448107	-1.15809	4.45641082102765e-08	1.29403868991499e-06
CG32111	250.487001805392	154.995	345.979	0.447989	-1.15846	0.00199053803196805	0.0127308511540978
dpr13	1309.458021134	809.714	1809.2	0.447553	-1.15987	4.3366773376314e-07	9.58297896577555e-06
CG4502	2754.66268815172	1702.77	3806.55	0.447326	-1.1606	3.79392729629083e-11	2.20333757604186e-09
Syt4	5878.11060984031	3633.22	8123	0.447275	-1.16077	3.20253738327454e-09	1.24618601139744e-07
Scgdelta	457.765233198885	282.849	632.682	0.447064	-1.16145	7.7687174496134e-05	0.000859168110671599
CG15236	3268.86540552579	2017.88	4519.85	0.446447	-1.16344	4.21733459832371e-08	1.23704913585856e-06
Ace	7951.17063160107	4907.39	10995	0.446331	-1.16381	9.95311132810187e-12	6.35514406734107e-10
CG13044	811.216868593311	500.555	1121.88	0.446175	-1.16432	8.78929725976041e-07	1.78206856896581e-05
luna	960.995997522348	592.822	1329.17	0.446009	-1.16485	0.000105140930951977	0.0011066609644918
CG12994	216.463791180907	133.501	299.427	0.445854	-1.16536	0.00320589410513693	0.0189745869035761
Fili	1292.93511038929	797.198	1788.67	0.445692	-1.16588	2.46481589358267e-08	7.69888575192835e-07
CG7530	916.151600746034	564.85	1267.45	0.445657	-1.16599	2.99896557182228e-07	7.08773928702456e-06
nAcRbeta-21C	381.423010344711	235.164	527.682	0.445654	-1.16601	0.000318326997906893	0.00278965368992736
CG17378	373.287273157701	230.141	516.433	0.445636	-1.16606	0.00030907984989484	0.00272674490475929
gol	990.203289758612	610.208	1370.2	0.445343	-1.16701	2.62517329993654e-07	6.29442486044951e-06
CG4398	321.102498767223	197.668	444.537	0.444659	-1.16923	0.000496681163323544	0.00407082810167174
pb	218.558382855499	134.473	302.643	0.444329	-1.1703	0.00350932919099033	0.020411332390677
CG33493	170.49244331611	104.744	236.241	0.443376	-1.1734	0.00834192872711432	0.0409722355712963
Obp44a	249818.251774661	153384	346253	0.442982	-1.17468	0.00287252208861792	0.0173537573330671
kek2	2054.9440318252	1261.28	2848.6	0.442772	-1.17536	3.45245817707898e-06	5.82550892649446e-05
bru-3	4455.59105658545	2731.63	6179.55	0.442044	-1.17774	7.64908305150822e-08	2.07512800061691e-06
nAcRalpha-96Ab	1614.42751980012	988.899	2239.96	0.441482	-1.17957	2.53999459303865e-09	1.01573416995667e-07
CG5937	2486.10275128322	1522.21	3450	0.441221	-1.18043	2.24516890007369e-08	7.05092852667163e-07
CG1139	350.498867972108	214.479	486.519	0.440845	-1.18166	0.000273579917112307	0.00245478501713271
CG43373	811.077441567435	496.275	1125.88	0.440788	-1.18184	4.45337319266511e-06	7.30037361526676e-05
CG32354	3442.96928918889	2106.02	4779.92	0.440598	-1.18247	1.33931822867067e-12	9.69167049406978e-11
CG14312	244.549033774129	149.543	339.555	0.44041	-1.18308	0.00130769345488913	0.00901731101321819
KCNQ	309.666766341649	189.346	429.988	0.440351	-1.18327	0.000589092333550716	0.004651997023211
stet	193.526163712407	118.331	268.721	0.44035	-1.18328	0.00503259313543425	0.0272037787026256
CG15097	935.695809528733	571.325	1300.07	0.439458	-1.1862	1.49298396881358e-07	3.80892179416744e-06
CG15894	1291.25410737648	788.146	1794.36	0.439234	-1.18694	1.91142923650221e-06	3.47333139721008e-05
CG10262	225.445509151336	137.577	313.314	0.439101	-1.18737	0.00184785867545243	0.0119975857933729
Papss	1170.61863937728	714.111	1627.13	0.438879	-1.18811	2.80750002711427e-08	8.58367137919566e-07
CG31038	875.580043277581	534.026	1217.13	0.438756	-1.18851	2.61881797682579e-07	6.29442486044951e-06
CG6044	544.57804465304	332.006	757.15	0.438495	-1.18937	1.68692874321579e-05	0.00023209327958744
CG14015	729.646948843511	444.672	1014.62	0.438263	-1.19013	1.32602993399379e-06	2.55841868900938e-05
PIP5K59B	3804.31059697477	2317.38	5291.24	0.437967	-1.19111	1.16501554875285e-07	3.0120994847733e-06
Eaat2	3252.0538434173	1980.64	4523.46	0.43786	-1.19146	2.45812055723554e-05	0.000319196621123271
hbs	1481.62963259976	902.163	2061.1	0.43771	-1.19195	2.8391415884689e-09	1.12369723760052e-07
CG11134	999.383114927418	608.444	1390.32	0.437628	-1.19222	2.53082409271722e-05	0.000326436763834073
Grip	590.590984997348	359.227	821.955	0.43704	-1.19416	6.61125388328309e-06	0.000102284151444582
Sik2	3575.62498903015	2174.09	4977.16	0.436815	-1.19491	5.02327736704683e-08	1.44773108556011e-06
GV1	180.528073960213	109.689	251.367	0.436368	-1.19638	0.00419818634268915	0.0235148959519756
crq	3900.16939148589	2368.05	5432.29	0.435922	-1.19786	5.35963512981273e-13	4.15713444263394e-11
CG11425	1165.26650945814	707.34	1623.19	0.435771	-1.19836	0.00108798758954161	0.00778831713879707
NtR	610.663191386584	370.62	850.707	0.435661	-1.19872	6.22681260548077e-06	9.73792601915309e-05
CG13707	377.314173175066	228.948	525.681	0.435526	-1.19917	0.000115976557073728	0.00119780256488032
Ir	561.01900900845	340.271	781.767	0.435259	-1.20006	6.19357091880869e-06	9.73792601915309e-05
HLH4C	206.236749781497	125.055	287.419	0.435097	-1.20059	0.00296122732586363	0.0177689014563894
Sp7	820.934101078521	497.58	1144.29	0.434837	-1.20145	2.81639963309452e-07	6.68359970424503e-06
CG14868	863.066400885584	522.919	1203.21	0.434602	-1.20223	3.15104033556823e-07	7.40174251182156e-06
Hey	188.155810730138	113.827	262.484	0.433654	-1.20538	0.00336857412913114	0.0197818146394149
Obp99c	1029.77677379964	622.935	1436.62	0.433612	-1.20552	0.00737224950365637	0.0371084875930996
CG42596	1625.9930069512	982.851	2269.13	0.433139	-1.2071	0.00055121569316902	0.00442696300622263
CG34391	476.359724028417	287.622	665.097	0.432451	-1.20939	3.32350362963164e-05	0.000415689734281958
CG4341	3851.69519959402	2324.73	5378.66	0.432212	-1.21019	4.92572324535305e-06	7.95064016013201e-05
ST6Gal	639.198476745132	385.737	892.66	0.43212	-1.2105	2.95766444946738e-06	5.15561508936568e-05
scb	2491.08655821451	1502.88	3479.3	0.431949	-1.21107	9.3520660452534e-12	6.03809090977618e-10
CG14669	1878.38443682951	1132.53	2624.24	0.431567	-1.21234	5.54524211067934e-09	1.99025972276774e-07
CG9919	2322.89281087161	1400.53	3245.26	0.431561	-1.21236	3.75774212459814e-11	2.19334473403943e-09
CG9691	1529.3597453993	921.39	2137.33	0.431094	-1.21393	0.00123124063358868	0.00858747616317709
CG10132	2677.59593190385	1612.27	3742.92	0.430751	-1.21507	1.25667551471009e-11	7.93628356475656e-10
Ugt86Di	351.657957039953	211.373	491.943	0.429669	-1.2187	0.000131415183212504	0.00132759202131723
2mit	4136.09370779237	2485.58	5786.61	0.429539	-1.21914	7.79718029227027e-07	1.60056860813086e-05
Fas2	8341.94171261441	5009.48	11674.4	0.429099	-1.22062	3.48866777560842e-10	1.70307257444022e-08
Ent3	745.471005107386	447.655	1043.29	0.429081	-1.22068	7.64466092638976e-07	1.57485465822258e-05
CG2865	2427.25050116004	1456.3	3398.2	0.428551	-1.22246	2.5777834693004e-05	0.000330648652105491
CG6310	1335.97038257272	800.987	1870.95	0.428117	-1.22392	0.0028284917897375	0.0171505139632719
grn	683.802281865644	409.834	957.77	0.427905	-1.22464	1.51581059961551e-06	2.87183985241909e-05
CG42261	1315.1908050227	787.62	1842.76	0.427413	-1.2263	2.02686732211642e-05	0.000272695059856805
side	1902.56455285126	1139.29	2665.84	0.427367	-1.22645	1.01012368435575e-10	5.40462936115711e-09
CG13607	332.153827191822	198.841	465.467	0.427185	-1.22707	0.00700537198960818	0.0356029393508803
CG7777	2745.30773805137	1641.42	3849.2	0.426431	-1.22962	2.21063510686756e-11	1.35176243016235e-09
5-HT7	750.963054975017	448.661	1053.27	0.425971	-1.23117	7.99866366629424e-05	0.000879799713265166
CG15537	737.120767618387	440.05	1034.19	0.425501	-1.23277	7.30486754728436e-07	1.51566165608555e-05
dpr	1145.74508078491	683.277	1608.21	0.424867	-1.23492	2.0225897797964e-08	6.45720168096878e-07
CG5177	226.416690818188	134.838	317.995	0.424026	-1.23778	0.00181869473254601	0.0118548533694497
Lip4	2973.87213866906	1770.62	4177.12	0.423886	-1.23825	2.99852184786374e-13	2.47527978541152e-11
CG4927	171.875450869851	102.32	241.43	0.423809	-1.23851	0.00619592115231576	0.0322550724132042
fusl	379.045852504922	225.566	532.526	0.423577	-1.2393	9.73565730845717e-05	0.00103414514259044
SP1029	1864.83993190057	1105.78	2623.9	0.421428	-1.24664	5.85584601711945e-08	1.65063444926462e-06
CG1092	473.436424752252	280.602	666.271	0.421153	-1.24758	2.35254650523771e-05	0.00031017997549138
cv-d	4408.77060163445	2610.73	6206.81	0.420623	-1.2494	4.62905804348523e-14	4.38508391873433e-12
CG3842	135.328105914843	80.0947	190.562	0.420309	-1.25048	0.00980675680615897	0.0467946690374811
hug	1602.73680993524	948.134	2257.34	0.420023	-1.25146	0.0075322031995432	0.0377819758581254
CG4596	1137.04362837548	672.567	1601.52	0.419955	-1.25169	7.09098848863061e-09	2.46839017961157e-07
CG31051	318.006889108279	188.089	447.925	0.419912	-1.25184	0.000222588580291196	0.00205877921949932
Hr4	606.531456908979	357.793	855.27	0.418339	-1.25726	0.00340710376463274	0.0199674940202133
CG3505	186.759037392941	110.144	263.374	0.418204	-1.25772	0.00310271307008707	0.018483533479895
CG34356	923.65983941499	544.043	1303.28	0.417443	-1.26035	2.22232490898038e-05	0.000293860514566204
gogo	2993.31932747874	1762.73	4223.9	0.417323	-1.26076	2.69705223400245e-13	2.27345351663385e-11
rdgA	2112.99212476718	1243.24	2982.74	0.416812	-1.26253	3.13938652043426e-09	1.22573952758982e-07
yellow-b	142.326631881652	83.7098	200.943	0.416584	-1.26332	0.00669054832590067	0.0344421679298147
CG7166	1103.58865296852	648.574	1558.6	0.416125	-1.26491	6.46380079175794e-09	2.2705819377005e-07
CG42361	1347.20887467562	791.525	1902.89	0.415959	-1.26549	9.19737703284059e-10	4.16839554386426e-08
CG32333	1265.40578437416	743.065	1787.75	0.415643	-1.26658	3.54817298146971e-05	0.000439509487104453
l(2)41Ab	281.734886830436	165.136	398.334	0.414567	-1.27032	0.000742184563885217	0.00562454229824358
Oct-TyrR	432.786515072597	253.551	612.022	0.414285	-1.27131	2.54116534676748e-05	0.000327040622634652
CG43347	3602.45356407103	2110.27	5094.64	0.414213	-1.27155	9.22583920341487e-08	2.46812554800615e-06
CG14572	659.688763592978	385.959	933.418	0.41349	-1.27408	7.05167495012184e-07	1.46840013330735e-05
Samuel	528.026976092322	308.895	747.158	0.413427	-1.2743	3.42159975596376e-05	0.000426114529953374
CG32512	1049.05607237131	613.425	1484.69	0.413168	-1.2752	2.46768279609872e-07	5.97882810786434e-06
CanB	2540.84893543839	1485.62	3596.07	0.413124	-1.27535	5.85410426809982e-09	2.07533383516655e-07
CG8602	3354.01046555311	1958.26	4749.76	0.412286	-1.27828	5.35353767116652e-14	4.94966678925372e-12
spg	4081.24536023319	2382.29	5780.2	0.412146	-1.27877	3.68859401046066e-08	1.10438033624077e-06
serp	1066.25540758635	621.752	1510.76	0.411549	-1.28086	3.33733120854388e-09	1.28137995937348e-07
Cyp4e2	561.835197178489	327.485	796.185	0.411318	-1.28167	0.000142271291070631	0.00141135563167664
Zasp66	499.679040624559	290.654	708.704	0.410121	-1.28588	0.00070900994982195	0.00542451065645245
CG12643	4507.98677668202	2621.85	6394.13	0.41004	-1.28616	3.14435527109061e-10	1.54635378161677e-08
CG8888	154.28998934187	89.7033	218.877	0.409835	-1.28689	0.0067567386951763	0.034659400399535
Toll-6	2413.83467157117	1402.57	3425.1	0.409499	-1.28807	1.05148325425765e-10	5.57430824286957e-09
[truncated: 470 more rows]

## Sheet: B
(b) Differentially expressed genes between nab>prosRNAi, chinmoFL (PCC) and nab>prosRNAi (PC) late larval VNCs (p-value > 0,05).
id	baseMean	baseMeanP	baseMeanPCC	foldChange	log2FoldChange	pval	padj
mthl8	777.782996012603	0.929133225778579	1554.63685879943	1673.21	10.7084	8.73389855482685e-203	9.70510807412359e-199
CG13946	46.0802827966912	0.687983206716155	91.4725823866663	132.958	7.05482	2.31675735482544e-05	0.000477621664690543
Lcp65Ag3	13.7652843946887	0.28035201773774	27.2502167716397	97.2	6.60288	0.000260490733578321	0.00367331602985064
CG1850	134.533447181048	3.77049931351993	265.296395048576	70.3611	6.13671	6.34848888085291e-32	3.06714819321903e-29
CG7080	12.174311216137	0.343991603358077	24.004630828916	69.7826	6.1248	0.000795023536520088	0.00907012478214704
CG10005	1552.35531891837	44.6325055995315	3060.0781322372	68.5616	6.09933	6.15695201433492e-83	1.36832101566579e-79
lcs	87.557315455347	3.78390763693885	171.330723273755	45.2788	5.50076	1.35950262024701e-06	4.26745568253808e-05
PH4alphaPV	26.1458363654404	1.1850476565713	51.1066250743095	43.1262	5.43049	1.70823999282842e-06	5.22919085407974e-05
Obp56a	646.669005659051	38.4065459769264	1254.93146534118	32.6749	5.03011	2.24502621648284e-06	6.61717011075791e-05
Hsp70Ba	92.9749771627015	5.63012185338846	180.319832472014	32.0277	5.00125	2.32637401244977e-05	0.000478716074561886
nompA	59.9458220295691	3.92357216001699	115.968071899121	29.5568	4.88542	5.04559423632519e-12	4.91812659246014e-10
CG6216	17.3528693551491	1.20948524351632	33.4962534667819	27.6946	4.79153	0.000353891038719147	0.00466481283777837
CG31013	12.5928963187065	0.929133225778579	24.2566594116344	26.1068	4.70635	0.00299057530282403	0.0252709298593008
CG5756	100.87725587191	7.8065862330473	193.947925510773	24.8441	4.63483	2.57597783058924e-18	5.6126011085309e-16
CG18735	23.9294829941214	1.89746845023247	45.9614975380103	24.2225	4.59828	2.83418214146301e-05	0.000561902490887119
CG17104	114.333379844734	9.42964069255256	219.237118996915	23.2498	4.53915	3.6342696982801e-07	1.3328054418247e-05
CG8160	33.3142270990318	2.82660167601105	63.8018525220525	22.5719	4.49646	0.00127153383500923	0.0129389047386653
GstD3	2052.57937240379	224.397284490768	3880.7614603168	17.2942	4.11221	9.63192135099345e-23	2.97305305700664e-20
E23	1779.30972323174	224.273407351002	3334.34603911249	14.8673	3.89407	1.45106814756661e-20	3.7498300594791e-18
CG11842	24.8574309609898	3.63812890576368	46.0767330162158	12.665	3.66277	0.000292102282926312	0.00399734060083397
BicC	15.9081986383647	2.57068724521833	29.245710031511	11.3766	3.508	0.00550773709244908	0.0401587759654162
CG5964	24.1724683026743	4.00655809606678	44.3383785092819	11.0665	3.46812	0.000581220349052327	0.00705849237013055
b6	33.1932512414008	5.77674737505858	60.609755107743	10.492	3.39122	7.13600658088576e-05	0.00123712433917032
alpha-Est10	228.491650859196	40.6719343196455	416.311367398746	10.2358	3.35556	1.18554255424468e-24	4.11679651961465e-22
chinmo	44854.6755106257	8467.13063318436	81242.220388067	9.59501	3.26228	1.9808736968292e-76	3.66857808652768e-73
CG8791	52.8657951823592	10.458389652239	95.2732007124794	9.10974	3.18741	1.80755402442697e-06	5.48374113923164e-05
CG9975	1333.79118036818	266.335230081263	2401.2471306551	9.01588	3.17247	2.44546027972249e-93	9.0579848760921e-90
Sox102F	920.255481577097	186.136697802052	1654.37426535214	8.88795	3.15185	9.80774737939644e-71	1.55690984114076e-67
topi	192.497892961122	39.5018228799424	345.493963042302	8.74628	3.12867	2.64179456215762e-18	5.64531176436451e-16
CG5527	77.9961020811107	16.008242122149	139.983962040072	8.74449	3.12837	1.19062644181636e-08	5.90635759886761e-07
CG11966	49.808652710733	10.2250474222635	89.3922579992024	8.74248	3.12804	1.65362749400675e-05	0.000355584378501908
CG42565	29.7560955032297	6.89679935769817	52.6153916487613	7.62896	2.93149	0.000658768194700908	0.00779542685616822
Cpr47Eb	67.8190232107795	16.0345450952219	119.603501326337	7.45911	2.899	0.00366376637283465	0.0295870435573682
CG17801	125.661059078915	30.835171735931	220.486946421898	7.1505	2.83804	2.39835317059064e-11	2.03438934592391e-09
fs(1)Yb	131.806531737887	32.5556390505378	231.057424425235	7.09731	2.82727	7.12843460825706e-12	6.75525669547121e-10
CG8503	930.198926635292	231.25471879655	1629.14313447403	7.0448	2.81656	2.03354557763743e-59	2.51075093985634e-56
CG42566	886.986325520664	229.567349766068	1544.40530127526	6.72746	2.75006	2.10535696051521e-55	2.33947265452451e-52
AGO3	1132.08621556896	293.613730954031	1970.55870018388	6.7114	2.74661	1.020794417718e-65	1.4178834462103e-62
Fmo-2	124.807955977247	32.4429437339923	217.172968220502	6.694	2.74287	3.44658160581048e-10	2.33526919535159e-08
SIP2	36.577643778423	9.56794912731933	63.5873384295267	6.64587	2.73246	0.00147905262357808	0.014400153173484
CG6023	414.80775815882	109.996472281012	719.619044036629	6.5422	2.70978	3.32413207184994e-29	1.42068290701525e-26
CG9733	42.5890072184033	12.424079626791	72.7539348100157	5.85588	2.54989	0.000428956500674316	0.00547880992585402
CG15040	42.138821504319	12.670320882369	71.607322126269	5.65158	2.49865	0.000593346228512344	0.00716821513314696
CG13692	303.325666491487	92.9990163145818	513.652316668392	5.5232	2.4655	4.12153981723073e-19	1.01774556553484e-16
CG16713	212.476496646449	65.9163536300526	359.036639662846	5.44685	2.44542	0.0020511730226128	0.0183515576709126
Tsf3	289.495795211064	90.4419135738689	488.549676848259	5.40181	2.43344	2.23023043425577e-18	4.95646411709002e-16
CR43989	70.5673630914369	22.3803135926593	118.754412590215	5.3062	2.40768	1.49883094816596e-05	0.00032915038529684
mos	160.983869139379	51.0851839461987	270.88255433256	5.30257	2.40669	7.70927679200836e-11	5.78820835897277e-09
CG32436	202.966682868228	65.7549680726009	340.178397663855	5.17343	2.37112	4.96707130177454e-13	5.57516124296149e-11
St1	27.8994252376138	9.11975985135423	46.6790906238734	5.11846	2.35571	0.00742009462715543	0.0499104670078397
CG10031	196.21039346323	64.8382201986597	327.5825667278	5.05231	2.33694	7.0977784668283e-05	0.00123428034934892
CG4096	2932.61619788384	970.982496530723	4894.24989923695	5.04051	2.33357	7.10836414890951e-88	1.97470356056706e-84
CG11674	76.6252096728565	25.5683878363301	127.682031509383	4.99375	2.32012	0.00664863999140991	0.0461459635131461
RpS19b	259.947998209161	87.3543106064982	432.541685811824	4.95158	2.30789	1.39696202889885e-15	2.15597806460056e-13
CG5704	207.77709820042	70.1224850625623	345.431711338278	4.92612	2.30045	5.35794944494619e-09	2.94740268476446e-07
CG1628	681.63591893715	230.496644303438	1132.77519357086	4.9145	2.29704	3.31860235338857e-33	1.84381546754269e-30
Oseg5	73.5336594456355	24.8851583734509	122.18216051782	4.90984	2.29568	1.35463408443076e-05	0.000300452972977936
Chd64	12871.6245120187	4494.61605810825	21248.6329659292	4.72757	2.2411	7.11027987005972e-34	4.15839104821598e-31
Imp	39276.6177568127	13833.2606536565	64719.9748599689	4.67858	2.22607	8.92774494092985e-08	3.72951510464709e-06
CG18281	35.2074063235138	12.7533068184188	57.6615058286089	4.5213	2.17674	0.00576698565628977	0.0415851684702738
BBS8	168.071849763641	60.9597880643286	275.183911462953	4.51419	2.17447	1.62271831961695e-09	9.85335845223144e-08
CG10877	266.994386633737	98.6593332248907	435.329440042583	4.41245	2.14158	3.15077484365449e-08	1.43489385502823e-06
f	556.380979692177	207.823763404693	904.93819597966	4.35435	2.12246	5.27180325729874e-10	3.44589869382962e-08
CG10063	72.7375364793067	27.2016247688665	118.273448189747	4.34803	2.12036	8.02181896442015e-05	0.00136089240202499
CG18417	38.4335202737649	14.4400008635444	62.4270396839855	4.3232	2.1121	0.00436564525542035	0.0336648508523462
CG15766	382.682692229757	145.309982185425	620.055402274088	4.26712	2.09326	6.11860894357265e-18	1.28282986001848e-15
Mur2B	2057.47282258622	799.159091831069	3315.78655334136	4.14909	2.0528	9.24704915555576e-41	7.33951501546683e-38
CG32280	1002.18627416318	390.837360757263	1613.53518756909	4.12841	2.04558	3.60430041397197e-36	2.35594036470921e-33
proPO59	121.962428924645	48.1253650719365	195.799492777354	4.06853	2.02451	1.08512651128581e-06	3.46815522378886e-05
Ssl2	46.8800283430192	18.6315396894616	75.1285169965769	4.03233	2.01161	0.00226104855522643	0.0200197382834072
CG5194	83.0238927586648	33.7208310588632	132.326954458466	3.92419	1.97239	6.46631564113848e-05	0.00113872740735865
Gr61a	522.853795765068	218.156736637519	827.550854892617	3.79338	1.92348	1.09941769748323e-15	1.72066612034277e-13
e	1032.72194288895	438.652705556152	1626.79118022174	3.70861	1.89088	1.58023106304196e-32	7.98160344205559e-30
CG14696	1443.62486590491	619.64882403953	2267.6009077703	3.65949	1.87164	6.51668804606572e-19	1.54071143761452e-16
CG4250	974.099998686374	425.146069236561	1523.05392813619	3.58243	1.84094	1.63051675385188e-29	7.24732086752083e-27
CG32392	799.351326664602	349.676507269528	1249.02614605968	3.57195	1.83671	7.46109676471695e-18	1.53532791202842e-15
CG12224	119.80865815531	53.0339066302141	186.583409680406	3.51819	1.81483	1.22691954253653e-05	0.000275424847609412
CG5078	66.8985982742056	29.7779125484168	104.019283999994	3.49317	1.80454	0.0011603411377532	0.0120727628489828
CG4860	852.533637759131	380.899630727278	1324.16764479098	3.47642	1.7976	1.06240557669443e-25	3.80820992523499e-23
sna	2137.06504459677	966.133931166688	3307.99615802685	3.42395	1.77566	3.48438426705713e-28	1.43401770279773e-25
CG9436	1686.51470278822	763.543642188796	2609.48576338765	3.4176	1.77298	1.17295994664207e-39	8.68928728472445e-37
CG6614	89.3278555899782	40.4664229561921	138.189288223764	3.41491	1.77185	0.000216832509872999	0.00313321566932219
CG1503	45.38499880288	20.5682101383694	70.2017874673905	3.41312	1.77109	0.00739359551391174	0.0498227006371057
CG13889	1659.71618914462	754.256399183036	2565.17597910621	3.40093	1.76593	1.27473127715319e-14	1.81600178868285e-12
l(2)03659	393.181809349182	182.22210722075	604.141511477614	3.31541	1.72919	6.12564286637464e-08	2.63830013686647e-06
CG15822	492.984351207945	229.070465873248	756.898236542642	3.30422	1.72431	3.65533807533038e-16	6.24894102970326e-14
CG2678	92.5096033796294	43.0167452553482	142.002461503911	3.3011	1.72295	0.000216274366494626	0.00312921974021912
CG3348	87.8119250565136	41.2390813039993	134.384768809028	3.25868	1.70429	0.000504514389582212	0.00627412477989321
CG6361	398.247386490068	187.911978317559	608.582794662577	3.23866	1.6954	3.34808415641874e-13	4.00042055334678e-11
CG5195	487.715653606066	230.262098544846	745.169208667286	3.23618	1.69429	6.57202305683076e-05	0.00115005228673234
lin-28	377.188432689588	178.970399509056	575.406465870121	3.21509	1.68486	1.85670531680253e-12	1.9281971476925e-10
CG32365	125.519813765121	60.4070679990266	190.632559531215	3.1558	1.65801	3.03980202326868e-05	0.000595736862126307
CG5455	1122.10266864031	554.03656578336	1690.16877149726	3.05064	1.60911	4.95095264198234e-19	1.19597795125452e-16
CG7900	211.6355361041	105.221661594751	318.04941061345	3.02266	1.59582	3.1965038374235e-07	1.18398502138167e-05
tld	1524.68199599537	763.449644493015	2285.91434749772	2.99419	1.58217	2.08783249256327e-09	1.24731154071844e-07
Ela	1242.73767753529	627.524332145294	1857.95102292529	2.96076	1.56597	3.55366210443412e-26	1.3162764434824e-23
vn	784.001229699968	398.672637775173	1169.32982162476	2.93306	1.55241	8.20558526443183e-19	1.89959298871597e-16
CG15117	175.939672110107	90.9055378709727	260.973806349242	2.87082	1.52146	8.08034963769613e-06	0.000195193141682781
CG17834	209.212420097569	108.793771855001	309.631068340138	2.84604	1.50895	1.81113480750361e-06	5.48374113923164e-05
PGRP-LA	197.35118343472	102.775365163064	291.927001706375	2.84044	1.50611	3.07501224392855e-06	8.76141950116258e-05
CG10344	108.898063924758	56.9435611689957	160.852566680521	2.82477	1.49813	0.000462804212430527	0.00585726698010025
CG11158	397.686574189641	208.64665475635	586.726493622932	2.81206	1.49163	1.74766694787038e-10	1.25290807256359e-08
CG15879	97.1397965832138	50.9777604232039	143.301832743224	2.81107	1.49112	0.00102836999666611	0.0109351649789032
CG12512	853.750664434109	448.050534930365	1259.45079393785	2.81096	1.49106	0.00260362365579516	0.0223927755907088
CG13641	239.705379957047	126.354306540851	353.056453373242	2.79418	1.48242	4.12400148783499e-07	1.50248867320729e-05
CR42651	102.157711132448	53.9616837676813	150.353738497215	2.78631	1.47835	0.00544913207804001	0.0397575545969669
Sr-CII	510.687262531578	271.68193100217	749.692594060985	2.75945	1.46438	7.37024568728607e-09	3.79158194801494e-07
CG5835	267.098963804284	142.101547371641	392.096380236928	2.75927	1.46429	1.25724534792002e-07	5.09872638908294e-06
CG3552	2236.26415723502	1191.77664641762	3280.75166805242	2.75282	1.46091	6.80009424404957e-33	3.59822129713709e-30
Tep2	4619.63944707517	2488.03523220572	6751.24366194462	2.71348	1.44015	7.9762795097487e-18	1.61149850749687e-15
Fhos	1448.37855214005	790.335950939592	2106.42115334051	2.66522	1.41426	3.9337020702001e-24	1.24889421154467e-21
CG14937	800.563257993824	437.549771682095	1163.57674430555	2.6593	1.41105	5.19855626320748e-10	3.41812764477879e-08
Aldh	21975.1596934064	12132.8840528969	31817.4353339159	2.62241	1.3909	9.83770239921801e-11	7.23950656027222e-09
Tmhs	1532.52801106671	848.009590047637	2217.04643208579	2.61441	1.38649	2.82788952063382e-14	3.74089385158131e-12
CG7054	854.472832835648	474.228038179379	1234.71762749192	2.60364	1.38053	4.30630743898627e-16	7.1420430241814e-14
GstD1	10210.1145624078	5682.86708341302	14737.3620414025	2.5933	1.37479	1.83936857757336e-14	2.58722324480951e-12
CR42871	95.4807409201705	53.4622358819847	137.499245958356	2.57189	1.36283	0.00320431768899271	0.0266648408478884
CG8483	219.301565623125	123.362588535133	315.240542711118	2.5554	1.35355	7.90307055883253e-06	0.000191744366920845
CG15093	1668.00270916448	938.413893708005	2397.59152462096	2.55494	1.35329	1.84890961582512e-08	8.81763246826125e-07
CG30424	125.627575520137	71.3034600782509	179.951690962023	2.52374	1.33557	0.000790227783782936	0.00905905807938045
rpk	692.708600028138	393.717101298628	991.700098757649	2.51881	1.33274	3.76875709235903e-09	2.15868189743781e-07
CG15484	180.303774247989	102.664891970768	257.94265652521	2.51247	1.32911	6.54979261466412e-05	0.00114796996110643
CR43283	1046395.28006163	605391.494474813	1487399.06564845	2.45692	1.29685	7.82125569848179e-13	8.35671089630093e-11
CG11034	131.338624480368	76.1470103385454	186.530238622191	2.44961	1.29255	0.000776948135777624	0.00894657791166939
CG33275	2257.83241643774	1314.03376070721	3201.63107216826	2.43649	1.2848	6.67378889290654e-13	7.34248932455223e-11
CG2277	1341.84917414506	783.151161838558	1900.54718645157	2.42679	1.27905	2.20500126221638e-05	0.000458838464901655
Rbp9	506.313107936751	296.765987726707	715.860228146796	2.4122	1.27035	1.24293044338448e-09	7.67302393716018e-08
CG18547	271.718833832337	159.597247695151	383.840419969523	2.40506	1.26607	3.65893184014591e-06	0.000100390248414077
dob	110.535826461189	65.3261251470652	155.745527775313	2.38412	1.25346	0.00297489577663099	0.0251819480102053
CG14860	101.135409706884	59.8614614920113	142.409357921756	2.37898	1.25034	0.00476544945621369	0.0360965742041217
CG8036	33001.1277151687	19539.1622747611	46463.0931555764	2.37795	1.24972	6.46107990293849e-51	6.52686544376841e-48
CG7737	935.582550172004	555.781483812758	1315.38361653125	2.36673	1.24289	4.9255170371545e-14	6.29107417435182e-12
CR43650	253.653306348795	150.907343247368	356.399269450223	2.36171	1.23983	1.53135468980056e-05	0.00033431067412699
CG31370	99.2666482831142	59.1001655244601	139.433131041768	2.35927	1.23834	0.00507667486772758	0.0377800017184701
CG31373	177.3923730075	105.830546573316	248.954199441684	2.35239	1.23412	0.000358790649247181	0.00471262611635305
hig	38972.3049442887	23328.3348255588	54616.2750630186	2.3412	1.22725	6.35663643624724e-50	5.88624533996495e-47
CG32425	6199.09863633826	3721.03565210285	8677.16162057367	2.33192	1.22152	3.44468268550037e-36	2.35594036470921e-33
HGTX	1792.87368979289	1079.18623532927	2506.56114425651	2.32264	1.21577	5.08902119205901e-21	1.34640960681333e-18
Hsp26	17066.6384864285	10298.1174432153	23835.1595296418	2.31452	1.21071	0.00302906308610479	0.0254799008423894
CG17734	2355.57939393856	1425.42109886929	3285.73768900783	2.3051	1.20483	2.35252844307501e-11	2.02645705887206e-09
nAcRalpha-34E	6587.2244827362	3999.37226835155	9175.07669712086	2.29413	1.19795	0.000109511627853969	0.00175814123609615
pyx	1288.43834954394	782.981626623392	1793.89507246449	2.29111	1.19605	2.18847343565204e-16	3.86005028840722e-14
CG7267	4537.21454493254	2782.63576816149	6291.79332170359	2.26109	1.17702	9.89794762570602e-31	4.58274975070189e-28
SP1173	6683.09238948092	4110.09313757221	9256.09164138964	2.25204	1.17123	0.000252558011904458	0.00356597792666117
unc	611.296805571903	376.162679079226	846.43093206458	2.25017	1.17004	9.35609078769251e-10	5.90709550186586e-08
CG10383	1406.75785244966	866.643502679394	1946.87220221993	2.24645	1.16765	8.03627664244211e-17	1.51354417035282e-14
cue	3884.17020214475	2396.71528359686	5371.62512069263	2.24124	1.1643	7.14433784881331e-16	1.15054901704367e-13
Spn47C	118.752434049989	73.4992708083392	164.005597291639	2.23139	1.15794	0.00401238446418772	0.0316210043730879
CG13741	339.112864914031	210.806332402508	467.419397425553	2.21729	1.1488	2.56504775596976e-06	7.46146876029737e-05
CR43609	125.098125854463	77.7727769746734	172.423474734253	2.21702	1.14862	0.00366001090564872	0.0295782117698681
CG6045	2148.43902224895	1340.26564428623	2956.61240021168	2.20599	1.14143	7.4057749557707e-09	3.79230282527761e-07
CAH2	601.818364096006	377.514693582138	826.122034609874	2.18832	1.12982	5.40025627524758e-09	2.95604176012567e-07
CG3703	1269.34896079694	801.180579487217	1737.51734210667	2.1687	1.11683	1.93930592551607e-14	2.69369593054182e-12
Cerk	1625.63489668491	1026.60389464345	2224.66589872638	2.16701	1.11571	1.20938553763021e-16	2.20306427772899e-14
Oatp74D	12140.5760071347	7674.86597958	16606.2860346895	2.16372	1.11352	2.90678026152615e-07	1.09492007681622e-05
Gip	1208.46749942455	766.499197371595	1650.43580147751	2.15321	1.10649	1.9067570495683e-09	1.15151545297842e-07
Cyp9c1	981.553361217633	623.551351892179	1339.55537054309	2.14827	1.10317	5.93293989648945e-12	5.68334725256817e-10
CG31886	172.368867323352	109.722062666233	235.01567198047	2.14192	1.0989	0.00106954852710046	0.0113028325022578
CR43334	849.93178697637	541.205566702185	1158.65800725055	2.14088	1.09821	5.62228460695093e-08	2.44999319813485e-06
CG9801	4551.79763718489	2900.53548637673	6203.05978799305	2.13859	1.09666	2.93596064272251e-27	1.16515695221188e-24
CG6357	1708.18635714451	1091.89473787303	2324.47797641599	2.12885	1.09007	0.00274407098317346	0.0234735309969388
Cad96Ca	1825.10583589301	1169.17625336896	2481.03541841706	2.12204	1.08545	8.9498560713066e-11	6.63005337762393e-09
Sptr	815.732961493467	523.600568717655	1107.86535426928	2.11586	1.08124	2.44903908405785e-10	1.7115548617642e-08
Jheh1	529.945567842118	345.532324475948	714.358811208288	2.06742	1.04783	2.48770532723526e-07	9.56518394333502e-06
Jafrac1	25603.4729057544	16702.9335447754	34504.0122667334	2.06575	1.04666	1.54344240393549e-08	7.48940261682584e-07
CG17111	604.267365656635	395.156020077129	813.37871123614	2.05837	1.0415	1.00611271297063e-07	4.17161360691403e-06
CG5599	431.282847793663	282.118242881914	580.447452705413	2.05746	1.04087	0.00160771848176739	0.0152822649866546
CG11668	162.162106600991	106.336104291161	217.988108910821	2.04999	1.03562	0.00724301467849137	0.0490758409191439
Rpt3R	867.536361971216	570.35354558872	1164.71917835371	2.0421	1.03005	7.18157961905074e-09	3.72905199658373e-07
angel	982.84036812716	646.952624159233	1318.72811209509	2.03837	1.02742	1.2108999373056e-10	8.8523158574604e-09
CG15611	702.757277613427	463.055845389476	942.458709837378	2.0353	1.02524	0.000299481172642936	0.00406900849929393
CG17896	3967.54590155676	2617.86323361238	5317.22856950115	2.03113	1.02228	8.26702448416076e-05	0.00138766126990928
agt	625.346963956314	413.115202631594	837.578725281034	2.02747	1.01968	7.27425886052379e-08	3.07344351551865e-06
CG4447	225.364046331716	150.04440047224	300.683692191193	2.00396	1.00286	0.000838344892928364	0.00943838748755824
Dcr-2	129789.681629344	86605.7857694515	172973.577489236	1.99725	0.998016	4.31583493539117e-11	3.42553984300476e-09
GstE1	2257.270915524	1507.30843588336	3007.23339516463	1.9951	0.996462	1.5899090848298e-05	0.000344387324573659
CG3788	1105.81414414475	741.756441953536	1469.87184633596	1.98161	0.986673	1.09471240149969e-09	6.83395741880028e-08
CG17129	276.120703143214	185.726002074278	366.515404212151	1.97342	0.980698	0.000313232716824131	0.00421851885188373
fkh	373.711664768806	251.876897086974	495.546432450637	1.96742	0.976301	2.77202414447317e-05	0.000557011433876778
CG1143	205.814553593258	138.795871507892	272.833235678624	1.96572	0.975055	0.00184110626633666	0.0168659297869192
oc	779.810792822454	527.167784909568	1032.45380073534	1.95849	0.969743	2.04291609186672e-08	9.70123231317223e-07
kdn	11301.1970561172	7660.80783016337	14941.586282071	1.95039	0.963765	3.27438448852071e-27	1.25465380815318e-24
GstE7	281.149761520317	191.14110070059	371.158422340044	1.9418	0.957397	0.000473875274039708	0.00598375232401049
CG3434	1941.38101132187	1322.07441314002	2560.68760950372	1.93687	0.953728	3.12599588211174e-14	4.0865960284736e-12
CG34384	2232.65154142927	1526.91620814113	2938.3868747174	1.92439	0.944403	3.04116629012919e-12	3.07213089235596e-10
CG15312	671.470630605609	459.449976729239	883.49128448198	1.92293	0.943308	5.45764564666357e-07	1.90708674294735e-05
Pcd	1229.8987515726	846.358517154326	1613.43898599087	1.90633	0.930798	1.20498908825958e-05	0.00027104936738341
CG31612	404.77525086578	278.555481432045	530.995020299514	1.90625	0.930734	5.68815163865605e-05	0.00102276279949427
CG3523	37746.6669986469	25978.4471352143	49514.8868620796	1.906	0.930547	1.80088350528293e-15	2.70424560955458e-13
CG9265	910.936788258132	627.652942041806	1194.22063447446	1.90268	0.92803	0.00435413637438946	0.0336227681669324
CG18528	800.449340032173	551.699119827155	1049.19956023719	1.90176	0.927336	4.26298325491957e-08	1.9024204790629e-06
Gdh	20104.8523989036	13893.2853958311	26316.4194019761	1.89418	0.921575	1.1647217935812e-09	7.23038467613088e-08
rtv	216.10895786279	149.632701018328	282.585214707252	1.88853	0.91726	0.00236292569916731	0.0206421622398956
CG1358	7039.72157007228	4880.02892215024	9199.41421799432	1.88511	0.914652	3.50255634324762e-22	1.02422121279388e-19
CG33298	3396.49935630612	2356.36606087049	4436.63265174175	1.88283	0.912901	5.87671033292517e-17	1.14564921437657e-14
eya	888.046569581953	617.198173468963	1158.89496569494	1.87767	0.908944	1.63475956160217e-08	7.82993458988073e-07
CG11883	2466.73778285417	1719.37048071838	3214.10508498996	1.86935	0.902537	1.75262641575672e-05	0.000371663830761235
CG16985	467.034657454217	326.515222618106	607.554092290327	1.86072	0.895863	0.00140419094489706	0.0139536842281728
Coop	1854.83219133428	1302.23117045874	2407.43321220981	1.8487	0.88651	3.89275302616576e-12	3.89696140781567e-10
CG10623	411.295669576001	289.203771245512	533.38756790649	1.84433	0.883098	9.34395747713654e-05	0.00153437476331075
CG13877	403.287181527806	284.950954390073	521.623408665538	1.83057	0.872295	0.000967162154260509	0.0104745930646584
CG17556	594.675544076565	420.363782136294	768.987306016836	1.82934	0.871321	6.61330984999191e-06	0.000166083006851188
CG17292	643.302131596704	456.449965258009	830.1542979354	1.81872	0.862923	3.99533850967344e-06	0.000108548169974306
pst	4397.0766796369	3127.20963914258	5666.94372013122	1.81214	0.857695	5.12797684265043e-17	1.01753711920592e-14
CG16879	37801.8383932804	26927.2947277362	48676.3820588246	1.8077	0.854153	2.79304858424679e-05	0.000559213619245952
Cbs	1892.82658058078	1350.40882148794	2435.24433967363	1.80334	0.85067	1.38290220100561e-11	1.22934474060594e-09
CG6321	346.484912632811	247.73253373636	445.237291529263	1.79725	0.845791	0.000572940811837905	0.00697318543389134
CR44169	631.390383271037	451.553628494533	811.22713804754	1.79652	0.845209	9.88234938374437e-06	0.000230215233442699
CG1927	1850.64905655225	1323.59899064766	2377.69912245685	1.79639	0.8451	4.3685200115091e-11	3.44276555800632e-09
CG31549	2001.65411343048	1431.9529043341	2571.35532252686	1.7957	0.844545	1.01643207401098e-09	6.38112610531642e-08
nec	283.485131391106	202.851912743225	364.118350038987	1.795	0.843981	0.00163046235487658	0.0154062055164868
vnd	855.41666583204	613.566268464156	1097.26706319992	1.78834	0.838624	6.24678122463555e-07	2.14241459778241e-05
blow	1633.21463300485	1173.30020627237	2093.12905973733	1.78397	0.835089	2.74831505321406e-10	1.89684949511271e-08
CG9399	621.912363378888	446.797822290074	797.026904467702	1.78386	0.835006	1.15479597675645e-05	0.000263492667222129
CG33062	398.796912450751	287.104698385168	510.489126516334	1.77806	0.830303	0.000300535646370689	0.00407759719471441
nvy	1572.90839419271	1133.21050159605	2012.60628678936	1.77602	0.828649	7.51102590002613e-10	4.85247208145874e-08
sut2	386.087898339142	278.69684565371	493.478951024573	1.77067	0.824292	0.000544155650720059	0.00666665666019988
CG34349	629.129603876888	454.568941672651	803.690266081126	1.76803	0.82214	1.18508610011199e-05	0.000267656031391147
Psf1	668.481810972425	483.30081798196	853.66280396289	1.76632	0.820745	7.14991368751628e-06	0.000176948420703076
CG6084	10822.6303996682	7845.63398873662	13799.6268105998	1.75889	0.814667	7.17350872989203e-12	6.75525669547121e-10
CG43163	5708.21451486805	4139.56306763735	7276.86596209874	1.75788	0.813839	7.18406136940253e-17	1.37636706787588e-14
CG30022	922.181860659445	668.974699786517	1175.38902153237	1.757	0.813115	6.55533522652523e-07	2.23444432629289e-05
GstE8	628.921571302615	456.480162949229	801.362979656001	1.75553	0.811904	1.99068470662444e-05	0.000415018545215963
CG17341	39342.9605824339	28572.0720599925	50113.8491048752	1.75395	0.810604	5.55781956763669e-09	2.99798500172713e-07
CG4404	757.156443275163	551.405344616503	962.907541933822	1.74628	0.804284	4.45653608684972e-06	0.000118755465220801
CG10508	6178.09931302025	4500.92620864302	7855.27241739748	1.74526	0.803439	6.17791040794467e-15	8.91544681208847e-13
Parp	6325.12572160076	4609.94968244682	8040.30176075471	1.74412	0.802499	2.87037583122823e-05	0.000567537655455661
CG12112	575.794782180401	419.935444132626	731.654120228176	1.7423	0.800994	4.3206706060211e-05	0.000802914357283699
eg	460.194170812164	336.156140895985	584.232200728344	1.73798	0.79741	0.000200254288909884	0.00292792849785083
CG5254	993.481175591189	725.910740782021	1261.05161040036	1.7372	0.796763	2.22203138535378e-05	0.000461517995402826
Men	10720.885347334	7836.19933204768	13605.5713626202	1.73625	0.795972	4.94835741808645e-16	8.08619818084951e-14
CG9451	444.904526736069	325.468812137083	564.340241335054	1.73393	0.794046	0.00441788981568355	0.0339030328949417
Gpo-1	1056.70293300577	773.607099875181	1339.79876613636	1.73189	0.792343	0.00126043588183841	0.0128495078155857
MFS10	753.909740162536	552.112484864717	955.706995460355	1.731	0.791606	6.41326071217288e-06	0.0001615967188972
GstT3	549.628812374284	403.61834414086	695.639280607708	1.72351	0.785348	8.1085706604289e-05	0.00136726004823499
mrt	2320.279759176	1704.41411893163	2936.14539942036	1.72267	0.784648	3.55800226291933e-11	2.92863119596738e-09
Hexo1	2424.19404372814	1781.64794264419	3066.74014481208	1.72129	0.783494	2.24369530409334e-11	1.94780798586603e-09
btsz	5023.44296425271	3694.75480761627	6352.13112088914	1.71923	0.781762	4.90679170405264e-15	7.17424597571486e-13
T3dh	484.94429840522	356.984857897392	612.903738913049	1.71689	0.779798	0.000155842976791462	0.00236574748375236
del	4922.06277827318	3629.04174114598	6215.08381540038	1.7126	0.776185	7.01925222147436e-07	2.36357365712191e-05
CG7872	2795.91139443483	2063.51388083217	3528.30890803748	1.70985	0.773874	2.0718986294368e-08	9.7969947107667e-07
CR42549	1446.45015998138	1069.02397896048	1823.87634100228	1.70611	0.770714	2.65864279384561e-08	1.23095161355052e-06
gammaTub37C	360.067872242442	266.248165386734	453.88757909815	1.70475	0.769563	0.00102036261456871	0.0108604112769037
CG15864	266.501715184749	197.611945490462	335.391484879037	1.69722	0.763176	0.00674393664643347	0.0466616587890216
hipk	16459.0701877193	12205.498146014	20712.6422294247	1.69699	0.76298	7.65695248768564e-13	8.26058796535562e-11
Eip55E	4888.31344396067	3631.48199452789	6145.14489339345	1.69219	0.758889	2.68949223296772e-14	3.60067924008883e-12
CG14882	661.466665765528	492.037208050195	830.896123480862	1.68869	0.755901	4.32146082271685e-05	0.000802914357283699
koko	2703.10212624018	2010.7616770394	3395.44257544096	1.68864	0.755858	3.11498313368688e-11	2.62224943799459e-09
CG3603	292.850592720322	218.714889807964	366.986295632681	1.67792	0.746675	0.004360528575024	0.0336487455039352
CG11163	647.483160757244	483.668557317412	811.297764197075	1.67738	0.746213	5.34511398996351e-05	0.000967343756620106
Spn42Dc	1341.37161478992	1003.16855448107	1679.57467509876	1.67427	0.743532	2.10102444487662e-07	8.19178373034e-06
CG7352	903.132248568491	676.338877834966	1129.92561930202	1.67065	0.74041	7.60053738440045e-06	0.000186439671998803
CG1516	8165.41570761401	6118.171010271	10212.660404957	1.66923	0.739186	4.83282564885764e-11	3.72933045903515e-09
Task6	6184.60110470545	4641.78038462825	7727.42182478265	1.66475	0.735309	2.0209096675578e-14	2.77238866986448e-12
CG10933	451.605646654344	339.056227137969	564.155066170718	1.6639	0.734567	0.000926897050506251	0.0101215775219838
CG11562	908.6672917206	682.378306954529	1134.95627648667	1.66324	0.733993	8.40170935370853e-06	0.000201206453315537
Gcn2	3003.60978948607	2256.43618868908	3750.78339028306	1.66226	0.733146	3.43582953138376e-11	2.84917445915943e-09
Tollo	1951.33815313333	1466.3201585282	2436.35614773847	1.66154	0.732525	3.91907203408972e-09	2.23326812527205e-07
cyc	1236.74367214352	930.590813287852	1542.89653099918	1.65798	0.729422	2.1775136307053e-06	6.4352477298929e-05
CG14314	3176.85349328297	2394.85707224733	3958.84991431861	1.65306	0.725142	5.938097330937e-09	3.17231430487365e-07
rpr	306.841124681433	231.366896063382	382.315353299483	1.65242	0.724581	0.0037938120883103	0.0304358030746541
Nnf1b	798.182745997689	602.146175845274	994.219316150104	1.65113	0.72345	3.07984977026633e-05	0.0006014638075079
Mocs1	431.627248278252	325.673143593312	537.581352963192	1.65068	0.723058	0.00141982588921998	0.0140490697070458
CG9754	1338.92208516568	1010.26694949699	1667.57722083437	1.65063	0.723017	3.51245030633544e-07	1.29239562264899e-05
CG32572	320.603331355517	242.030973260161	399.175689450874	1.64928	0.721832	0.00460619907453926	0.0350575918604659
cbt	2683.89748813396	2027.01515260919	3340.77982365874	1.64813	0.720828	0.00679064961281307	0.0469264294139172
P5CDh1	8895.4076416424	6731.65627225404	11059.1590110308	1.64286	0.716208	9.34819757704624e-05	0.00153437476331075
CG3590	1838.37023471718	1391.58442188361	2285.15604755075	1.64213	0.715564	1.42683462380354e-08	6.95394137706357e-07
mld	7604.8446628526	5756.93762338588	9452.75170231933	1.64198	0.715433	2.20156375934428e-14	2.98338737729678e-12
Rac2	929.207903739687	703.623327228291	1154.79248025108	1.64121	0.714758	6.40454756608652e-06	0.0001615967188972
CG11658	583.742266744119	442.377523172881	725.107010315357	1.63911	0.712916	0.000250341928474941	0.00354708638058242
cher	5812.94133883639	4406.37235182815	7219.51032584462	1.63842	0.71231	7.67021606538865e-06	0.000187321848172744
CG12643	3299.13142838545	2501.41549562254	4096.84736114836	1.63781	0.711769	4.12801713680474e-11	3.30003787224275e-09
Pez	982.205464266945	745.195532183714	1219.21539635018	1.6361	0.710262	7.72107875744631e-06	0.000188150498141981
CR32207	1618.21504728358	1227.89866625577	2008.5314283114	1.63575	0.70995	1.08939881364446e-07	4.46693712812442e-06
larp	18541.8227896039	14107.9870710857	22975.6585081221	1.62856	0.703594	0.00131165426017395	0.0132863282944876
Tina-1	4845.32803081298	3689.38563161442	6001.27043001154	1.62663	0.701887	2.77917979586915e-12	2.83323356804569e-10
sif	8210.30564785441	6255.1594920864	10165.4518036224	1.62513	0.700556	0.00295752758094324	0.0250679225625029
CG6701	3625.340701672	2763.37490913073	4487.30649421326	1.62385	0.699418	3.37373781213679e-11	2.81871989236571e-09
bowl	975.505864054026	743.86844532012	1207.14328278793	1.62279	0.698478	7.53643331867733e-06	0.000185276210259165
shn	3063.6918036851	2336.51860611648	3790.86500125372	1.62244	0.698167	3.09344552870711e-10	2.10885685368058e-08
Cdc6	2299.54342218964	1754.44685168719	2844.6399926921	1.62139	0.69723	5.28644304801843e-09	2.9225350820687e-07
Sps2	2305.61929304669	1759.64569730212	2851.59288879127	1.62055	0.696483	7.13452043813512e-09	3.72200897223274e-07
CG32281	663.998486717692	507.592337089052	820.404636346332	1.61627	0.692665	0.000166860274568221	0.00252953802319519
Sip1	5857.06988914351	4480.78181612705	7233.35796215998	1.61431	0.690915	0.000142531184360759	0.00220585866381164
CG31320	1371.23880120531	1050.15911892079	1692.31848348983	1.61149	0.688393	7.49992211893209e-07	2.51021489715582e-05
Rel	3992.38180748717	3059.8275343687	4924.93608060565	1.60955	0.686655	3.77244940559259e-11	3.05981443758721e-09
CG42324	2274.61986155717	1743.51986490243	2805.7198582119	1.60923	0.686368	1.91359526885826e-07	7.59423950984037e-06
Tom40	6472.72291155232	4962.41959212361	7983.02623098102	1.6087	0.685892	5.46951334982327e-13	6.07772323432362e-11
CG7627	3165.92374906998	2427.88725724509	3903.96024089487	1.60797	0.685237	1.4756772230512e-09	9.05951674173756e-08
Tsp42Ef	1598.46220993336	1226.34812883049	1970.57629103623	1.60687	0.684249	0.00055115746992305	0.00673758174453787
Hsc70-4	249681.131440925	191682.684791143	307679.578090707	1.60515	0.682709	1.70794443735028e-10	1.23238172648288e-08
CG4662	1054.92195029575	812.545553785809	1297.2983468057	1.59659	0.67499	8.6914506462112e-06	0.000207251930430684
jbug	1242.8037332117	957.346247481133	1528.26121894227	1.59635	0.674778	2.76409758354113e-06	7.97783177878156e-05
CG1640	5057.96778754853	3896.77012690758	6219.16544818948	1.59598	0.674442	1.17630759148191e-11	1.05622740790937e-09
CG9674	29215.0844954307	22536.0578533413	35894.1111375201	1.59274	0.671512	2.39323123868898e-11	2.03438934592391e-09
cact	2704.90817993484	2088.04247204884	3321.77388782085	1.59086	0.669803	3.0093537151226e-09	1.75999676223381e-07
Ets21C	547.099090106693	422.351869872225	671.84631034116	1.59073	0.669686	0.000781578609495245	0.00899058127195772
CalpA	3550.87142137154	2741.4677355199	4360.27510722319	1.59049	0.669471	4.60722646819289e-10	3.04735122110472e-08
CG17273	8571.05340383549	6618.12652643849	10523.9802812325	1.59018	0.669186	2.22684026745233e-13	2.74940545021448e-11
CG3085	1144.2499516592	884.202857458019	1404.29704586037	1.58821	0.667399	7.00512626163403e-06	0.000173752149596601
CG8908	584.193039238248	451.780201669149	716.605876807347	1.58618	0.665559	0.0019801504083396	0.0178454430960824
CG31759	975.677681333515	755.484223567546	1195.87113909948	1.58292	0.662588	2.81634320281254e-05	0.000560845979742884
mas	1419.6840196621	1099.60207560384	1739.76596372036	1.58218	0.661912	1.29619907062122e-06	4.0918647933929e-05
GstD9	3063.1303094125	2372.82376407075	3753.43685475426	1.58184	0.661607	0.00477382947354116	0.0361354176498565
ebd2	696.541212314915	539.628681357545	853.453743272286	1.58156	0.661346	0.000280994967469691	0.00390790497937823
orb	1098.01046499737	851.217526057151	1344.80340393759	1.57986	0.659796	1.06382909751077e-05	0.000245764426851138
Atox1	1379.61236347211	1070.19374415561	1689.03098278862	1.57825	0.658324	5.78228249581881e-06	0.000148389660724108
CG16908	1934.41662200848	1501.07907422928	2367.75416978767	1.57737	0.657519	1.48415817699948e-07	5.99707842284297e-06
CG9281	14047.1975825216	10905.6130472447	17188.7821177986	1.57614	0.656396	4.3792858712066e-14	5.65844472102881e-12
ck	1062.50658194397	825.886738024662	1299.12642586328	1.57301	0.653526	1.40075658025643e-05	0.000310063886848793
clu	9518.48644796306	7399.65346266222	11637.3194332639	1.57268	0.653229	3.74293593269268e-13	4.29769508275174e-11
CG18769	1350.26245518546	1051.10960505662	1649.41530531431	1.56921	0.650042	4.59896139607057e-06	0.000121412741188247
Dip-B	6458.50025959885	5031.83219238805	7885.16832680965	1.56706	0.648058	8.82314943524927e-12	8.23889382558739e-10
dpr18	1539.21637462706	1200.9929163389	1877.43983291522	1.56324	0.644539	0.00136184441224468	0.0136701130161363
CG3534	1009.28824115683	787.956700500948	1230.61978181271	1.56179	0.643197	4.59333591456563e-05	0.000847859612668659
CG3609	1693.87978309293	1323.26978095983	2064.48978522603	1.56014	0.641678	5.96356085770471e-07	2.05161263934411e-05
Eaat1	13225.5317268701	10333.0631113958	16118.0003423445	1.55985	0.641405	3.11608153134235e-05	0.000607471894320636
CG43295	418.732612309201	327.459962670162	510.00526194824	1.55746	0.639194	0.00498542866652574	0.0373302448399151
Dis3	5940.38044715873	4650.60202388197	7230.1588704355	1.55467	0.63661	3.6090945094171e-11	2.9488425138708e-09
MFS3	13839.0844074001	10836.2121028766	16841.9567119235	1.55423	0.636199	4.16450431477096e-13	4.72203795364642e-11
Pld	737.0151967015	577.340764429639	896.68962897336	1.55314	0.635186	0.000371230968065234	0.00485879683997748
CG6330	9464.85054558303	7420.90214815631	11508.7989430097	1.55086	0.633071	5.22155367397776e-08	2.29471394263061e-06
Sp7	605.910770848309	475.208270444946	736.613271251672	1.55009	0.632347	0.000914250510370538	0.0100386874221714
Rab26	612.03901449515	480.128823113145	743.949205877155	1.54948	0.631783	0.00158641840646535	0.0151445715916176
mth	1622.9404168459	1274.85525061328	1971.02558307852	1.54608	0.628613	2.38501485342362e-06	6.992687348613e-05
CG11077	939.695907095755	738.233717906641	1141.15809628487	1.5458	0.628349	0.000794881012038013	0.00907012478214704
CG5508	5748.37326664076	4517.70000167229	6979.04653160924	1.54482	0.627441	7.20393627596217e-11	5.44558774819671e-09
eap	634.921391877322	499.00884194458	770.833941810065	1.54473	0.627355	0.000875789435377154	0.00977380973188124
Trxr-1	12512.8589112194	9836.16197701377	15189.555845425	1.54426	0.626912	7.94414744108069e-13	8.40717774907511e-11
CG15083	626.185188288325	492.63318525126	759.737191325389	1.5422	0.624987	0.00125106374374639	0.0127891631283439
Pgd	1364.09404382504	1074.37883739835	1653.80925025174	1.53932	0.62229	8.90065916705066e-06	0.000210882995019759
CG32038	1852.63297809185	1459.48307166468	2245.78288451901	1.53875	0.621761	5.15222711904422e-06	0.000133765298473877
CG8525	943.347296700625	743.277698787419	1143.41689461383	1.53834	0.621378	9.48109283042705e-05	0.00155185225120673
DnaJ-1	6380.94011795567	5034.49344347914	7727.3867924322	1.53489	0.618134	0.00173925518543577	0.0161458676863511
D	1554.36772640216	1228.85206088741	1879.88339191692	1.52979	0.613332	3.5093668407417e-06	9.70051849112482e-05
CG31125	975.313656628712	771.700349102793	1178.92696415463	1.5277	0.611362	0.000108820061794115	0.00174993998068915
Nmt	4438.6651027614	3513.96833699116	5363.36186853163	1.5263	0.610036	1.59309700575048e-09	9.72664501532928e-08
CG10462	5594.43558475278	4431.30728612488	6757.56388338068	1.52496	0.608771	3.90613440454764e-05	0.00073817968543084
r-l	7021.24123949381	5561.69247968315	8480.78999930447	1.52486	0.608675	6.91087406306305e-11	5.25983784854497e-09
AlkB	456.836077659668	361.931397925728	551.740757393609	1.52443	0.608274	0.00500832727948934	0.0374260475653568
CG10512	9202.97539089799	7293.55947536702	11112.391306429	1.52359	0.607474	1.67503056289425e-11	1.47721742975246e-09
foxo	3076.81452264146	2440.60582118282	3713.02322410009	1.52135	0.605355	4.91034581613687e-08	2.1738550880045e-06
CG3011	10008.0922686316	7941.84454391707	12074.3399933461	1.52034	0.604398	1.71374459743676e-11	1.49945905249743e-09
CG12582	4020.42919904684	3190.48860841325	4850.36978968044	1.52026	0.604317	5.12781762028944e-09	2.89240149221605e-07
CDC45L	3692.83148611659	2930.61050967905	4455.05246255414	1.52018	0.604241	8.50659678238781e-09	4.33602309384832e-07
CG4749	625.416273190246	496.479555200894	754.352991179598	1.5194	0.603505	0.00152244237366448	0.0146597743987519
CG17265	2470.76500706548	1962.45338767433	2979.07662645664	1.51804	0.602207	1.92976259650123e-07	7.63114660936715e-06
ptc	2165.39209670905	1721.31150760267	2609.47268581543	1.51598	0.60025	5.48113796395596e-07	1.90770259155441e-05
CG18190	3733.05987040989	2971.09504835236	4495.02469246742	1.51292	0.597334	1.57098953270852e-08	7.55707172617191e-07
RecQ4	3392.54264505867	2703.75484941679	4081.33044070054	1.5095	0.594075	2.77492552491553e-08	1.27945943704819e-06
CG9386	625.23353063164	498.597320413402	751.869740849878	1.50797	0.592608	0.00163743751814538	0.015458968310647
vig	14706.4978800713	11730.4535115422	17682.5422486003	1.5074	0.592067	9.39076319440993e-12	8.69584671802359e-10
Tal	5256.61592981615	4192.99217808687	6320.23968154543	1.50733	0.591999	3.06891530880256e-09	1.77613473496948e-07
CG42813	1876.42358225534	1496.80705746551	2256.04010704517	1.50724	0.591904	3.24584937276518e-06	9.06228096235343e-05
AcCoAS	4984.20342255608	3983.36508166158	5985.04176345058	1.50251	0.587374	2.22059257903525e-08	1.03677414866553e-06
CG16787	833.414550142447	666.543514011136	1000.28558627376	1.50071	0.585641	0.000505926220892685	0.00627412477989321
CG31673	861.704131133067	689.645723511842	1033.76253875429	1.49898	0.583977	0.000537613547119321	0.00661568298514939
slgA	9068.06989401517	7263.92775406553	10872.2120339648	1.49674	0.581824	0.000863547455275195	0.00966338300404629
Hmgs	4414.49027190427	3538.88910687188	5290.09143693666	1.49485	0.579996	1.25672992060518e-08	6.20657016789546e-07
GstO2	4572.87458342278	3668.8342011993	5476.91496564625	1.49282	0.578042	1.34419125914685e-08	6.60913861576984e-07
mthl10	1230.64363624853	987.705385946731	1473.58188655033	1.49192	0.577175	7.99452268818276e-05	0.00135833541454261
blw	38755.4602923664	31122.1888538672	46388.7317308656	1.49054	0.575831	2.07547799930361e-12	2.13543625261683e-10
CG13404	500.243587678999	401.757513696427	598.729661661571	1.49028	0.57558	0.00639602599911826	0.0449826841153178
scb	1785.41071025485	1434.29434297731	2136.52707753239	1.4896	0.574926	8.19125936455126e-06	0.00019701574471622
Trx-2	11055.4223988667	8896.59916023172	13214.2456375016	1.48531	0.570768	4.27295599765058e-07	1.54661521322128e-05
dome	2434.09903383075	1958.96678184187	2909.23128581964	1.48508	0.570545	8.8913522789277e-07	2.90590313304249e-05
CG9471	1236.80174671864	996.665477443015	1476.93801599427	1.48188	0.567428	8.68620653951066e-05	0.00145363143173257
CG7668	1064.38096779847	858.160473542622	1270.60146205433	1.48061	0.566192	0.000269397636044352	0.00378450888966478
dve	1476.63833172539	1190.73752130002	1762.53914215076	1.48021	0.5658	5.09510119307063e-05	0.000929667725080474
pasha	2015.79737321032	1627.01102191866	2404.58372450197	1.47791	0.563563	9.15461774558918e-05	0.00151874504706793
CG6178	2082.09884141931	1680.52782132199	2483.66986151664	1.47791	0.563559	5.06734343419724e-06	0.000132179155494835
CG42672	2905.87716330708	2349.58365652792	3462.17067008625	1.47353	0.559272	5.81886897799651e-07	2.00805192805892e-05
CG32075	2094.48012026159	1694.17298338262	2494.78725714056	1.47257	0.558336	5.24771422392527e-06	0.000135926807590344
CG42327	1141.06099774818	923.399183374633	1358.72281212173	1.47144	0.557225	0.000202520735281392	0.00295717530939136
CG30159	2777.62097971528	2249.33282262306	3305.9091368075	1.46973	0.55555	7.92030067727852e-07	2.63504135107542e-05
CG43066	17659.0611332803	14302.6685380218	21015.4537285388	1.46934	0.555166	2.30940677042916e-09	1.36500681026643e-07
CG3608	1077.95692098467	873.18155651555	1282.7322854538	1.46903	0.554867	0.000228499429391965	0.00327201760232412
Hil	1424.64513484165	1154.83178421224	1694.45848547106	1.46728	0.553142	6.08891728327141e-05	0.00108603609713823
CG15717	1394.0121518625	1130.31894273699	1657.70536098802	1.46658	0.552458	7.21835120092099e-05	0.00124938190879492
mRpL45	2211.84744724553	1794.29925292716	2629.39564156389	1.46542	0.551311	4.19526395083994e-06	0.000112875963733011
Cht2	1640.34590062947	1330.84826000721	1949.84354125172	1.46511	0.551012	3.34226108635803e-05	0.000644777867909903
CG14234	4721.54215068193	3831.04489357851	5612.03940778534	1.46488	0.550787	4.80077645523096e-08	2.13384911882106e-06
CG7878	4212.23836837582	3419.42506017483	5005.0516765768	1.46371	0.549631	6.9673104166367e-08	2.95499058586515e-06
shot	38862.5842668034	31564.4138726854	46160.7546609214	1.46243	0.548368	3.84885941197623e-05	0.000728594987834409
CHES-1-like	1384.93040768995	1125.19927615308	1644.66153922683	1.46166	0.54761	0.00470245339947059	0.0357412189978914
Pde11	2785.53421957801	2264.39431460657	3306.67412454944	1.46029	0.546256	2.11582864810815e-06	6.27881839452271e-05
sba	7521.20571944334	6115.55793158816	8926.85350729852	1.4597	0.545668	5.16547402822148e-09	2.8989266364443e-07
Best1	1639.30130888378	1333.64434753007	1944.95827023749	1.45838	0.544365	4.02219296634476e-05	0.000758821871681204
CG2982	4932.35456142736	4017.87356731795	5846.83555553677	1.45521	0.541224	8.88612943542172e-08	3.72613850137382e-06
CG42233	555.740820985252	453.127820907994	658.35382106251	1.45291	0.538945	0.0059779732481692	0.0426636086921362
CG42709	21213.1461171645	17299.0648776957	25127.2273566333	1.45252	0.538557	5.80379002538292e-06	0.000148598421110726
tun	3329.60613438149	2716.65524992951	3942.55701883347	1.45125	0.5373	8.08731240973438e-07	2.66665327884179e-05
r	10913.7731625344	8905.55817735475	12921.9881477141	1.451	0.53705	8.55961928034095e-10	5.46634996799705e-08
CG1620	3890.96733229061	3178.27884992348	4603.65581465773	1.44847	0.534534	2.91863650648528e-07	1.09567192094812e-05
CG9940	1727.89299157796	1411.66168178022	2044.12430137569	1.44803	0.534089	3.61223274915807e-05	0.000687313875148021
fru	14269.459112561	11658.0127586393	16880.9054664827	1.44801	0.53407	3.25516019264548e-08	1.47638122696639e-06
pog	25926.2973303631	21199.0654492204	30653.5292115058	1.44598	0.532053	2.21248394056139e-10	1.56593130875912e-08
Gapdh2	43094.1709798134	35242.4787722202	50945.8631874065	1.44558	0.53165	0.00650892523791312	0.0456035165470937
Nop17l	5847.85454767961	4782.84121216282	6912.8678831964	1.44535	0.531416	3.05896507356408e-08	1.39881563363967e-06
CG12288	1517.39184655353	1241.24390389007	1793.539789217	1.44495	0.531023	8.06770118792713e-05	0.00136562333528663
Prat	2347.55001484191	1920.80818208771	2774.29184759612	1.44434	0.530406	6.37337511262772e-06	0.000161323335424873
ptr	7769.62619202048	6357.87518966812	9181.37719437284	1.4441	0.530166	1.09401997282306e-08	5.47601348559003e-07
CG9005	1955.01906117865	1602.23087300073	2307.80724935658	1.44037	0.526441	2.72249819659137e-05	0.000549728757727376
CG5910	1239.97858607058	1018.04553305837	1461.91163908278	1.436	0.522054	0.000355718662408992	0.0046833480766454
CG9248	2865.28287176016	2354.31132674647	3376.25441677385	1.43407	0.520119	3.16625319995609e-06	8.90719128048406e-05
CG3321	4188.47751822032	3442.50201626754	4934.45302017311	1.43339	0.519433	6.40345245709679e-07	2.18938965240799e-05
CG16912	917.544203243709	754.663689396039	1080.42471709138	1.43166	0.517693	0.00150292487947468	0.0144969628999328
Pink1	4299.85389875806	3538.98768650636	5060.72011100976	1.42999	0.516006	4.34115660965013e-07	1.56619909891014e-05
GstS1	4511.46140303238	3713.22659406599	5309.69621199877	1.42994	0.515956	0.000345512512457134	0.00457608467035003
ttk	1449.3103928696	1193.25972949301	1705.36105624619	1.42916	0.515169	0.000147714900578256	0.00226089252785893
CG5044	1240.16570279631	1021.1582354702	1459.17317012242	1.42894	0.514945	0.00265907346082084	0.0228261229486965
CG2767	2560.05563243824	2109.98563875691	3010.12562611957	1.42661	0.512591	8.61673493727904e-06	0.000205912169081816
P5cr	1739.58743895204	1433.97934464391	2045.19553326018	1.42624	0.512215	8.07428483876274e-05	0.00136562333528663
CG6745	1976.86738193159	1630.31685471806	2323.41790914512	1.42513	0.511096	3.59186293053785e-05	0.000685786613129495
CG15771	2417.8949785266	1994.09320907859	2841.69674797461	1.42506	0.51102	1.69836639248029e-05	0.000362927833716173
tai	11093.809334388	9157.63112062948	13029.9875481465	1.42286	0.508789	1.10527848684077e-08	5.50755809227565e-07
FKBP59	14119.847825106	11656.922682622	16582.7729675899	1.42257	0.508498	6.02018469872986e-09	3.20077953934384e-07
Cks85A	770.239943218511	636.510873056749	903.969013380273	1.42019	0.506088	0.00376167259316944	0.0302677088018094
CG5703	2320.51853436753	1917.75312086386	2723.28394787119	1.42004	0.50593	1.77425092422628e-05	0.00037553288133338
O-fut2	1155.69294439755	955.255283153317	1356.13060564179	1.41965	0.505538	0.00167091616173147	0.0156950299147591
Pen	41136.2190834949	34017.5798849606	48254.8582820291	1.41853	0.504394	4.51460161972434e-10	3.02206344568535e-08
Dak1	4340.37650428419	3589.30014124057	5091.45286732781	1.41851	0.504375	7.33447803101021e-05	0.00126357705241218
mu2	6908.53168178152	5713.30055727323	8103.76280628981	1.4184	0.504268	7.97508718587286e-08	3.35678669732648e-06
fend	1327.71537165335	1098.11732520315	1557.31341810356	1.41817	0.504027	0.000830779019343615	0.00936269418148707
Eap	1490.57518488194	1232.83162615555	1748.31874360832	1.41813	0.503992	0.000224302611663044	0.00322856298031055
CBP	9147.72364564268	7574.54775454722	10720.8995367381	1.41538	0.501194	8.13580325349748e-05	0.00136977342049794
CG9143	3122.41944640463	2587.1619782363	3657.67691457297	1.41378	0.499557	4.40271067230384e-06	0.00011760317545827
pgant5	3815.01998713936	3161.07014526172	4468.96982901699	1.41375	0.499529	2.42381952484003e-06	7.08775856842695e-05
CG41099	5255.06762609876	4354.50516072377	6155.63009147376	1.41362	0.499398	0.000103195661257274	0.00166189882303019
CG43340	10276.764973959	8516.25118790045	12037.2787600176	1.41345	0.499219	0.000312800498437626	0.00421851885188373
CG5214	5901.82122070246	4892.74193139258	6910.90051001235	1.41248	0.498231	3.08167822243792e-07	1.14527118420502e-05
CG13185	13084.9432652658	10852.6329655136	15317.2535650181	1.41139	0.497113	0.00234045600449983	0.0204780686000016
CG1827	704.505472947006	584.800999244879	824.209946649133	1.40939	0.495066	0.00618354779407047	0.0438211626834892
CG14222	2687.66680199336	2233.10654872972	3142.22705525701	1.40711	0.492735	1.52684119097792e-05	0.000333981482561941
CG18600	2767.70485795978	2300.58963233607	3234.8200835835	1.40608	0.491682	1.68934468353182e-05	0.000361695532242882
bonsai	2547.19479111791	2117.3714774691	2977.01810476671	1.406	0.491594	2.47044401851717e-05	0.000504624520841228
CG9149	1704.34122943924	1416.80729459908	1991.87516427939	1.40589	0.491484	0.000138464985571982	0.00215493406117067
CG1707	2382.19967023156	1980.36671235091	2784.03262811221	1.40582	0.491409	2.52094669076552e-05	0.000512116263762093
T-cp1	22302.9966434517	18549.1697456691	26056.8235412343	1.40474	0.490307	4.15949300219654e-09	2.35817786940857e-07
Tom70	3095.54556567555	2574.54695359695	3616.54417775415	1.40473	0.490293	7.88950456429507e-06	0.000191744366920845
CG1041	869.335026488343	723.120678805146	1015.54937417154	1.4044	0.489952	0.00265681593622182	0.0228261229486965
CG4278	1330.70805565345	1107.39606618902	1554.02004511787	1.40331	0.488834	0.000602821287020459	0.00724951314001227
L	4863.24109110771	4048.88188425639	5677.60029795903	1.40226	0.487758	7.86082389018935e-07	2.62310735939291e-05
CG5414	1685.26118646187	1404.12745747714	1966.39491544659	1.40044	0.485879	0.000190749902577958	0.00281303390209411
mRpL35	1064.20186264445	886.838364196082	1241.56536109282	1.39999	0.485417	0.00147010496948751	0.0143296547552151
CG3362	1026.25889900081	855.25971231528	1197.25808568635	1.39988	0.4853	0.00167627733858642	0.0157320893465982
bves	1628.4080412129	1358.08570224707	1898.73038017873	1.39809	0.483461	0.00029928380907343	0.00406900849929393
skap	6825.80414345433	5693.08459107855	7958.52369583011	1.39793	0.48329	1.13052053645069e-05	0.000259552566137192
lok	3785.70828208374	3158.26800916999	4413.14855499749	1.39733	0.482675	3.34591660779833e-06	9.31825196637972e-05
CG31643	753.449587042633	628.808660677395	878.090513407871	1.39644	0.481749	0.00551724017514698	0.0401753426122105
Phf7	2193.77062142756	1831.37735595219	2556.16388690293	1.39576	0.481051	7.31799504265603e-05	0.00126269504524835
pyr	2118.7803309877	1769.15514532311	2468.40551665229	1.39525	0.480519	7.77449199863633e-05	0.00132502249749013
CG40160	733.379269671969	612.475420940144	854.283118403794	1.3948	0.480062	0.00632458662757289	0.0445366328299049
CG6878	1024.06793430031	855.314358086992	1192.82151051364	1.3946	0.479852	0.00217838488418894	0.0194115580056997
BthD	5404.6358807308	4514.18713050865	6295.08463095295	1.39451	0.47976	1.18897819918453e-05	0.000267990380311126
Claspin	3173.79070478031	2651.82351992252	3695.75788963811	1.39367	0.478885	1.23179233525205e-05	0.000275611148355493
CG7927	4011.30893544824	3354.02979410713	4668.58807678935	1.39193	0.477091	4.59996076676136e-06	0.000121412741188247
CG7461	2687.44710577235	2247.16861903288	3127.72559251183	1.39185	0.477006	2.48931201187879e-05	0.000507545597724717
ps	6174.80845319686	5165.06562920016	7184.55127719355	1.39099	0.476111	0.00400190931669467	0.0316056974606334
disp	1939.68852027242	1623.22166367279	2256.15537687205	1.38992	0.475006	0.000137920426921439	0.00214946954270832
bcn92	1543.81416244037	1292.89877081615	1794.72955406459	1.38814	0.473157	0.000521563251141028	0.00643956760742123
ALiX	7472.7073220978	6259.57097298248	8685.84367121312	1.38761	0.472602	3.47359457992687e-07	1.28234494924078e-05
rdgB	2663.3128301757	2231.49954738938	3095.12611296202	1.38702	0.471985	0.00126520105488227	0.01288626408969
Droj2	21556.2863515062	18062.2596828697	25050.3130201428	1.38689	0.47185	5.49374396415957e-07	1.90770259155441e-05
Wsck	907.231361620619	760.263444387369	1054.19927885387	1.38662	0.471576	0.00329285646277226	0.0272248668261349
PSR	3577.87799540905	2999.32169305031	4156.4342977678	1.38579	0.47071	9.80673922175502e-06	0.00022893379460534
CG3822	2120.61205201067	1778.01516285155	2463.20894116979	1.38537	0.470271	0.00202588510239411	0.0182132971341451
Ripalpha	1050.06721057874	880.526731823845	1219.60768933363	1.38509	0.469978	0.00195893654775847	0.0176829430696118
CG9784	1164.35255733814	976.367080111231	1352.33803456505	1.38507	0.46996	0.00146676853477118	0.0143253499765125
Spargel	12361.9513825934	10367.7817390446	14356.1210261422	1.38469	0.469559	2.67954849750417e-06	7.75394346465269e-05
CG14441	3949.3766860674	3312.86215754353	4585.89121459126	1.38427	0.469124	4.13133550000866e-05	0.000772851853132934
CG14353	866.15629806983	726.715694382944	1005.59690175672	1.38376	0.468589	0.00464843426930567	0.0353548265575117
l(2)09851	5335.98748888386	4477.13212385175	6194.84285391598	1.38366	0.468493	1.63317268672771e-06	5.01320853450781e-05
rad50	6941.55573759849	5829.57584658786	8053.53562860911	1.3815	0.466231	0.000126975483544545	0.00200704348954051
CG10979	2000.52114208338	1682.51900422836	2318.52327993841	1.37801	0.462583	0.000458280982685777	0.00581849342936894
CG2604	4219.21575371024	3548.70646974478	4889.7250376757	1.37789	0.46246	8.92236607725655e-06	0.000210947514575478
CG2118	960.686456929303	808.373022075994	1112.99989178261	1.37684	0.46136	0.00399255197604849	0.0315542230141187
CG7053	1305.30190910505	1098.54852182554	1512.05529638456	1.37641	0.460912	0.0013425711892304	0.0135255222617663
CG42258	2263.67172371355	1906.8108814003	2620.5325660268	1.3743	0.458698	0.000109646497175543	0.00175814123609615
rempA	3326.88046394664	2802.7055516441	3851.05537624919	1.37405	0.458434	2.82503620982217e-05	0.000561570704177888
CG9004	1569.63810385819	1322.36886333603	1816.90734438036	1.37398	0.45836	0.000494040328105002	0.00616136490000313
CG8034	853.268995578792	719.11089923464	987.427091922944	1.37312	0.45746	0.00495837071444241	0.0372028463057962
Hsp27	39891.5945235991	33636.3965139977	46146.7925332005	1.37193	0.456207	1.32201598971487e-05	0.000293804833554232
CG4338	1224.74255750563	1032.93884854934	1416.54626646192	1.37137	0.455623	0.00168360290439852	0.0157615554861509
CG14100	1101.81987580357	929.272836941276	1274.36691466587	1.37136	0.455607	0.00328982933144355	0.0272200919813855
CG15027	919.942977580741	776.02630691393	1063.85964824755	1.37091	0.45513	0.00440941264013006	0.0338613636884072
CG10200	763.815174203576	644.560840185005	883.069508222147	1.37003	0.45421	0.00725419584056609	0.0491169915532033
CG2765	4843.35257453943	4087.28746330007	5599.41768577879	1.36996	0.454133	5.75260030938843e-06	0.000147969663513714
mRpL9	1801.74688464334	1520.62177612785	2082.87199315884	1.36975	0.453913	0.000338945354881502	0.0045106117166985
gatA	1198.56558667828	1012.51996999166	1384.6112033649	1.36749	0.451531	0.00196760371760146	0.0177467634009638
CG5618	1374.23693965821	1161.07415547743	1587.39972383899	1.36718	0.451205	0.00203261681250354	0.0182590444790132
CG9286	3028.75723332728	2559.76654197691	3497.74792467766	1.36643	0.450414	4.69591679739539e-05	0.000865357005848384
fray	1790.78062546609	1513.82081623067	2067.74043470151	1.36591	0.449861	0.000396085458361661	0.00511184856366409
beg	1048.60397230553	886.44617414584	1210.76177046523	1.36586	0.44981	0.00345668186357992	0.0283682783368538
CG11523	940.049034382313	794.936647106288	1085.16142165834	1.36509	0.448998	0.00578784384811479	0.0416544824094893
Mpcp	30043.6668807795	25412.9021178359	34674.4316437232	1.36444	0.448311	6.75232554982936e-08	2.87478319960551e-06
CG13601	986.337433909064	834.431846480317	1138.24302133781	1.36409	0.447942	0.00481492886609838	0.0363721886880253
CG1907	950.532854204027	804.666974131	1096.39873427705	1.36255	0.446309	0.00617108668068979	0.0437607627286694
CG8258	17448.0406514582	14771.9296569994	20124.151645917	1.36232	0.44607	1.18189904159335e-07	4.8107187363316e-06
CG42235	1590.96209319103	1347.49999229841	1834.42419408365	1.36135	0.445042	0.00112903540214036	0.0118245441928216
Jheh2	9453.98903988649	8007.79735503954	10900.1807247334	1.3612	0.444875	5.80782704076304e-07	2.00805192805892e-05
Snoo	5044.56336570496	4273.14702877352	5815.97970263641	1.36105	0.444723	9.11823959124895e-06	0.000214664996478725
ade5	4381.04003861609	3711.64669546349	5050.43338176869	1.3607	0.444348	9.92151155679589e-06	0.000230644009245012
conv	1664.04092742621	1409.88927912888	1918.19257572354	1.36053	0.444166	0.000739219636680108	0.00855646729457225
CG42593	7508.21642754712	6365.95316031704	8650.4796947772	1.35887	0.442404	2.02533184818546e-06	6.03364276059969e-05
CG14786	2859.64865232673	2424.77453380252	3294.52277085094	1.35869	0.442219	8.18444546419449e-05	0.00137587833582646
CG3964	1269.24109697154	1076.32060609402	1462.16158784907	1.35848	0.441995	0.00179617200521852	0.0165224034122419
Tes	2016.60197653141	1710.3977530039	2322.80620005892	1.35805	0.441537	0.000343803845803797	0.00456433492780381
lwr	12659.6832795804	10738.9939414032	14580.3726177577	1.3577	0.441169	4.42643551296308e-07	1.58666294903374e-05
CG8306	2425.84553224181	2058.37676302295	2793.31430146068	1.35705	0.440471	0.000136207321338065	0.00212575246447835
Rpi	3601.84098294563	3056.4213802184	4147.26058567287	1.3569	0.440315	3.50503602160192e-05	0.000672676343213136
CG1582	4585.53565293776	3893.18638942387	5277.88491645165	1.35567	0.439008	0.00712334933355443	0.0485313659070857
Elp2	2313.26717982304	1964.22813527062	2662.30622437546	1.3554	0.438714	0.000192305016985597	0.00282657850362958
DNApol-alpha50	1395.05345444924	1185.29852939217	1604.80837950632	1.35393	0.437151	0.00123015490410197	0.0126218663844701
csul	2791.04538562069	2372.14119119678	3209.9495800446	1.35319	0.436361	0.000117304910870993	0.0018728335770093
CG9603	7549.98155119304	6418.673450403	8681.28965198309	1.35251	0.435634	3.45659698091749e-06	9.57848021245766e-05
mbl	13952.7686424031	11865.5410216844	16039.9962631217	1.35181	0.434896	0.000876054220028232	0.00977380973188124
RpI1	10878.2096037435	9251.93664742243	12504.4825600645	1.35155	0.434618	1.19710533183332e-06	3.8006384135234e-05
CG9186	1129.3208984433	960.492573237047	1298.14922364956	1.35155	0.43461	0.00388631254763072	0.030934602456499
CG15014	1067.83186937649	908.281936576354	1227.38180217663	1.35132	0.434372	0.00416816627781459	0.0326403549535418
Cdk4	1469.95051635038	1250.4142237444	1689.48680895636	1.35114	0.434179	0.00116863617527601	0.0121363412894084
ico	2663.04115679307	2266.77939427202	3059.30291931412	1.34963	0.432559	0.000142458183629009	0.00220585866381164
MKP-4	1645.59418096184	1400.73627892725	1890.45208299643	1.34961	0.432546	0.000977157896833241	0.0105316959744044
f-cup	1198.87731791191	1020.52205254432	1377.23258327951	1.34954	0.432465	0.0031986715692049	0.0266648408478884
DNApol-alpha60	1538.14713721998	1309.64356619952	1766.65070824043	1.34896	0.431843	0.000969549979088821	0.0104745930646584
CG3358	1537.71384720733	1309.27881616274	1766.14887825193	1.34895	0.431835	0.00150125947867185	0.0144969628999328
Tcp-1zeta	18805.8475328291	16014.8029550604	21596.8921105978	1.34856	0.431418	3.08075327874797e-07	1.14527118420502e-05
CG7770	3324.8799357376	2832.24536473541	3817.5145067398	1.34788	0.430687	9.26305253701831e-05	0.00152490429320515
CG33181	4978.50731414897	4241.62424985809	5715.39037843984	1.34745	0.430235	0.00035097125171256	0.00463732764450649
CG7889	1220.5517930161	1039.91727775477	1401.18630827744	1.3474	0.43018	0.00279790047620326	0.0238788556770896
CG12125	2449.87702921264	2087.48259118247	2812.27146724281	1.34721	0.429972	0.000245020897734225	0.00348167802509297
Gapdh1	26059.1547667481	22213.8711532799	29904.4383802163	1.34621	0.428899	0.00158848945006076	0.0151513259820388
Glycogenin	4075.23058333537	3475.64814341931	4674.81302325143	1.34502	0.427627	0.00233666657210729	0.020474834554893
CG1969	989.521740858721	844.301554788461	1134.74192692898	1.344	0.426534	0.00657034809984692	0.0459758867037147
CG17490	2362.81500394547	2016.61848435091	2709.01152354003	1.34334	0.425828	0.000344941893477804	0.00457397890253622
mRpL30	2714.87680134866	2318.82013460348	3110.93346809385	1.3416	0.423957	0.000225196461908088	0.0032372355559155
CG3731	15874.5085977926	13564.6191668114	18184.3980287737	1.34058	0.422853	1.01782593216383e-06	3.28152952126626e-05
CG6439	4918.87062919342	4203.55295338597	5634.18830500088	1.34034	0.422599	2.42443428060223e-05	0.000497053758783248
CG31694	7399.04976804656	6324.02830221208	8474.07123388104	1.33998	0.422211	5.31074246908845e-06	0.000137239465852351
CG14543	1175.98801720987	1005.19518061652	1346.78085380322	1.33982	0.422039	0.00396125767060127	0.0313754048519721
CG5728	8087.2062920967	6913.73446112186	9260.67812307154	1.33946	0.421653	4.94080765190298e-06	0.000129554407500663
SpdS	3640.68477256251	3112.62015940724	4168.74938571778	1.33931	0.421485	6.00431335513834e-05	0.00107439500808852
CG11779	2677.07973860188	2289.31261064769	3064.84686655606	1.33876	0.420901	0.000232641702051982	0.00332276940000208
CalpB	2003.36816433757	1713.26707188622	2293.46925678893	1.33865	0.420782	0.00486281761294113	0.0367089873063871
CG2100	1525.64197108627	1304.79726527172	1746.48667690082	1.33851	0.42063	0.00182411063651668	0.0167240242516281
CycB	14054.3269787973	12021.9475748979	16086.7063826967	1.33811	0.420198	9.71737812213383e-07	3.14809054498983e-05
CG7115	1650.76669958769	1412.51069644057	1889.02270273482	1.33735	0.419378	0.00148204742932617	0.014400153173484
CG8545	11760.8580966479	10065.5512101021	13456.1649831937	1.33685	0.418841	1.78052266882046e-06	5.43548568569587e-05
CG4538	3852.68588659215	3298.5185789368	4406.85319424749	1.33601	0.417931	4.81417662241113e-05	0.000884217035177395
SMSr	1124.00466671546	962.565854163783	1285.44347926714	1.33543	0.417309	0.0045909784457062	0.0349656973877226
CG10341	3062.79001194991	2623.45657594867	3502.12344795115	1.33493	0.416761	0.000149507233148758	0.00228203897630356
eff	18194.540688896	15585.4926425614	20803.5887352306	1.3348	0.416629	1.10223550166117e-06	3.50946730500254e-05
CG4806	3858.78983168526	3305.46170697931	4412.11795639122	1.3348	0.41662	6.27057849132498e-05	0.00110953293305101
Myd88	2135.56454966427	1829.37570032289	2441.75339900565	1.33475	0.416566	0.000530319839503908	0.00653316414253594
rho-4	3466.30971841078	2969.35972443696	3963.2597123846	1.33472	0.416536	9.25557260850394e-05	0.00152490429320515
MTF-1	2021.00446619251	1731.60356690304	2310.40536548198	1.33426	0.416037	0.000807971585413377	0.00916140842562597
CG7920	12862.8411120133	11021.0070928734	14704.6751311532	1.33424	0.416019	2.32653379318033e-06	6.83927076979361e-05
Tbc1d15-17	1644.85394860694	1409.37440149064	1880.33349572324	1.33416	0.415934	0.00136175827869832	0.0136701130161363
mRpS30	4148.73626570441	3555.83942674654	4741.63310466229	1.33348	0.415194	4.48198290751316e-05	0.000828682097642034
Pde8	6125.57960199113	5250.45516545098	7000.70403853127	1.33335	0.415058	1.72416630795359e-05	0.000367733896621502
rin	35758.3354390317	30652.3944959993	40864.2763820641	1.33315	0.41484	3.67638174288777e-07	1.34381427391345e-05
CG31522	3609.51160280192	3094.58503186919	4124.43817373464	1.33279	0.414452	0.00140516312556924	0.0139536842281728
CycH	2182.45334809273	1871.13184990874	2493.77484627673	1.33276	0.41442	0.000698332455509133	0.00819416076622755
CG3430	2953.66001521376	2534.9608044548	3372.35922597273	1.33034	0.411795	0.000179809598955319	0.0026783435168787
HIP	1371.4030484421	1177.74278122289	1565.0633156613	1.32887	0.410197	0.00291638084746455	0.024832815308066
nclb	5801.72157741915	4983.33968828075	6620.10346655754	1.32845	0.409741	0.000230188539034426	0.00329196273584369
CG30497	3173.51784517128	2726.60028367571	3620.43540666685	1.32782	0.40906	0.000205179584698012	0.00299206764457258
corto	7091.95797539047	6093.28580431697	8090.63014646396	1.32779	0.409032	1.18396294656899e-05	0.000267656031391147
CG11180	3108.16205685365	2671.37964501399	3544.9444686933	1.32701	0.408178	0.000241918074904571	0.00344198930645274
CG7133	1446.57426034288	1243.84595471323	1649.30256597253	1.32597	0.407048	0.00297551275534553	0.0251819480102053
ATPsyn-beta	46503.3573378319	39992.0153354931	53014.6993401708	1.32563	0.40668	1.57174593896623e-05	0.000341785535690659
CG30089	5163.46981153272	4440.77241847609	5886.16720458935	1.32548	0.406518	0.00575202153470774	0.0415283826394954
Cctgamma	19371.1800292746	16663.2336777793	22079.1263807699	1.32502	0.406015	6.19018493693046e-05	0.00109880726867686
Npc2a	6877.44866729068	5917.61628372319	7837.28105085816	1.3244	0.405337	1.6544017610285e-05	0.000355584378501908
rnh1	1779.83317347205	1531.46876886587	2028.19757807822	1.32435	0.405282	0.0016183103442467	0.0153304898084138
Nopp140	15335.952976381	13196.3487801979	17475.5571725641	1.32427	0.4052	3.6890985003944e-06	0.000100968626936903
shtd	5815.85764592386	5005.06881534978	6626.64647649793	1.32399	0.404889	2.81162434825763e-05	0.000560845979742884
Hsc70Cb	24329.1688699815	20938.3990310693	27719.9387088936	1.32388	0.404773	1.40367961099332e-05	0.000310093197561785
CG12107	1660.56972767246	1429.20236782808	1891.93708751684	1.32377	0.404654	0.00185637941291331	0.0169360328705195
CG5721	2165.58040580066	1863.8839366375	2467.27687496382	1.32373	0.404608	0.000860426486063277	0.00963816442856364
CG2025	3360.04535123402	2892.10941821763	3827.9812842504	1.32359	0.404462	0.000146805724921849	0.00225318399907678
mRpS18B	1307.80551182888	1125.85740880581	1489.75361485195	1.32322	0.40405	0.00491123213821261	0.0369990586575041
CG3560	3417.86019854646	2942.37420130658	3893.34619578634	1.3232	0.40403	0.000681972643702226	0.00802762713646095
Eno	37671.4289933077	32441.3331216042	42901.5248650112	1.32243	0.403196	0.000612854170972912	0.00734631666434844
Acon	16377.1158625175	14104.66872059	18649.563004445	1.32223	0.402969	2.9203433586232e-06	8.36362252603633e-05
CG4593	1304.80419428222	1124.10386857012	1485.50451999433	1.3215	0.402178	0.00455272745478374	0.0347219680697027
for	1833.39037287817	1579.79505635231	2086.98568940403	1.32105	0.401683	0.00138407286328887	0.0138633806975117
CG8675	1838.78772310752	1584.60031789266	2092.97512832237	1.32082	0.401436	0.00176468488854896	0.0162866930909934
CG30499	2929.63591940444	2525.94569294488	3333.32614586399	1.31963	0.400139	0.000382876105000422	0.00497023280229519
CG12173	2124.45142120605	1831.92412660428	2416.97871580782	1.31937	0.399845	0.00117402854487143	0.012169594394227
CG10576	26148.1832885299	22555.2106560215	29741.1559210383	1.31859	0.399	1.53887876947038e-06	4.77654214702649e-05
Nat1	13227.6676393599	11410.1424476021	15045.1928311177	1.31858	0.398986	5.50566516191792e-06	0.000141946522689633
CG8414	2341.12998212462	2019.6469252471	2662.61303900213	1.31836	0.39874	0.000755931578748098	0.00872264974356061
Hsromega	6521.1068057035	5625.88080295827	7416.33280844872	1.31825	0.398627	2.91891893807004e-05	0.000575089135458055
Cct5	24888.6163083572	21489.788006693	28287.4446100215	1.31632	0.396511	1.58900137066721e-06	4.89113108887923e-05
l(1)G0255	7176.81413244235	6197.04202247793	8156.58624240678	1.31621	0.396386	0.000381544224653382	0.00495873616882852
phyl	3871.56389775421	3343.04392415854	4400.08387134989	1.31619	0.396369	0.000598328388239412	0.0072032774107436
CG5028	4929.75298883758	4257.01153670792	5602.49444096725	1.31606	0.396228	9.69250373502418e-05	0.00157691217428387
ND42	5252.69242429734	4536.22026462725	5969.16458396744	1.31589	0.396038	9.09054769746937e-05	0.00151218811398622
CG17765	3414.31544915383	2949.52762156106	3879.10327674659	1.31516	0.395239	0.000233794791059559	0.0033349521415325
Dlc90F	5025.56609980602	4342.41337601655	5708.71882359549	1.31464	0.39467	7.06335002836687e-05	0.00123021858174315
CG12708	2406.19463848912	2079.96958473354	2732.41969224471	1.31368	0.393617	0.000843461013836828	0.00947678340318992
Nnp-1	7688.43325775701	6646.96535983982	8729.9011556742	1.31337	0.393269	1.82942717147784e-05	0.000386475184970755
vls	2656.01658084044	2296.30986029459	3015.72330138629	1.31329	0.393187	0.00058335004769732	0.00707662197599631
DppIII	8013.55303546427	6931.9194823876	9095.18658854094	1.31207	0.391848	1.89795064959946e-05	0.000399013485042036
Tom7	2140.30825011854	1851.51281357738	2429.10368665971	1.31196	0.39172	0.00350833618608455	0.0287055791174837
HLH106	15395.1655995236	13317.9854438865	17472.3457551608	1.31194	0.391697	0.00118073914270991	0.012227747766815
CG2260	2405.20723483186	2080.79323769688	2729.62123196685	1.31182	0.391567	0.00073308007986039	0.00851608794808292
Msh6	6418.25028848185	5552.82344590621	7283.67713105749	1.31171	0.391445	3.22873255754109e-05	0.000625046623334436
RnrL	12633.0027135218	10929.6410322977	14336.3643947459	1.3117	0.391433	0.000908421332394817	0.00998454781955609
PRL-1	9507.82888306104	8226.76908856965	10788.8886775524	1.31144	0.391148	1.89955123818608e-05	0.000399013485042036
DNApol-delta	3108.89513326549	2690.13217174386	3527.65809478712	1.31133	0.391034	0.000318172360125876	0.00427512849542773
Men-b	9526.3238792806	8243.89931314494	10808.7484454163	1.31112	0.390801	0.00117051178625411	0.0121444696254488
CHORD	1750.35909616969	1514.92158486781	1985.79660747158	1.31082	0.390475	0.00226387586542283	0.0200263743949729
CG14894	1509.5535599974	1306.64910100959	1712.45801898522	1.31057	0.390197	0.00391507161050452	0.031118938294654
Ranbp9	14733.6844366969	12754.1670697629	16713.201803631	1.31041	0.390019	4.22955349546175e-06	0.00011332063049296
Hop	13766.867338593	11917.7607171663	15615.9739600197	1.31031	0.389909	0.000637196235975387	0.00758086142843522
inv	1619.66758798241	1402.9237384555	1836.41143750932	1.30899	0.388453	0.00351069852597736	0.0287055791174837
Aef1	2719.7025363632	2355.81460207013	3083.59047065627	1.30893	0.388385	0.00066787516188124	0.00787001993512656
CG6550	1400.28526811903	1213.32713739902	1587.24339883904	1.30817	0.387555	0.00528704995301768	0.0389328688389214
CG7414	20947.9603219039	18152.5754967454	23743.3451470625	1.30799	0.387349	4.564478916313e-06	0.000121051288109952
CG11791	2114.8546943083	1832.64386075871	2397.06552785789	1.30798	0.387343	0.00149236045722444	0.0144704270512024
Faf	3005.00256759982	2604.83434046111	3405.17079473854	1.30725	0.386536	0.000506469575914705	0.00627412477989321
koi	9488.66036369487	8226.27737557307	10751.0433518167	1.30691	0.386165	1.61024556482377e-05	0.000347437839151878
CG33217	1349.49045576806	1169.99811299714	1528.98279853899	1.30683	0.386066	0.00711773193828859	0.0485228449682594
Pk17E	1628.4659367329	1412.19503888395	1844.73683458185	1.30629	0.385476	0.00374164687957516	0.0301502393950973
sesB	39413.6943374509	34195.3962970043	44631.9923778976	1.3052	0.384276	2.90088968516377e-06	8.3293762742997e-05
RpI135	4684.18588164946	4065.1346063781	5303.23715692083	1.30457	0.38357	0.000130415707859756	0.00205849338883182
casp	4851.6257304633	4213.29881782028	5489.95264310632	1.30301	0.381843	0.000118562978266559	0.00188955835993318
Mst85C	1506.599615618	1309.12676892213	1704.07246231388	1.30169	0.380382	0.00495179892123468	0.0371786416302431
mRpL17	1665.27577138855	1447.03490681312	1883.51663596397	1.30164	0.380329	0.0040059803863997	0.031615379299484
ade3	10164.3709000741	8832.64721284325	11496.094587305	1.30155	0.380226	0.00161661030125146	0.0153274519347323
CG10803	4197.86284355731	3649.03087921789	4746.69480789672	1.30081	0.37941	0.000291468857364729	0.00399734060083397
CG4679	1409.77362316167	1225.69668358126	1593.85056274208	1.30036	0.378914	0.00673752496207866	0.0466616587890216
CG4038	4150.4449854291	3609.31611495427	4691.57385590392	1.29985	0.378346	0.000712801959369541	0.00834631756850826
CG5515	2950.80810798541	2566.18186884154	3335.43434712928	1.29977	0.378251	0.000649399138411989	0.00770953336114746
CG1746	46558.9050490691	40490.5704883178	52627.2396098204	1.29974	0.378224	4.11485114783169e-06	0.000111522502328551
CG9684	2249.53250552973	1956.4792059877	2542.58580507176	1.29957	0.378037	0.00188671554592509	0.0171705021673379
ACC	6528.25829127451	5679.21731237065	7377.29927017838	1.299	0.377401	7.23831192091008e-05	0.00125088836804281
lic	1767.05917587892	1537.43929973411	1996.67905202372	1.2987	0.377073	0.00357148408576766	0.0290742352828207
Dbp80	6542.78629124181	5694.54664123277	7391.02594125086	1.29791	0.376194	8.87257299297131e-05	0.00148258693380296
CG7956	3853.0270420573	3353.77454153385	4352.27954258076	1.29773	0.375986	0.00037453019468128	0.00489045772420491
levy	4225.30400905299	3678.47991464035	4772.12810346563	1.29731	0.375523	0.000291834153597781	0.00399734060083397
CG6511	2346.01660179583	2042.4893763686	2649.54382722305	1.29721	0.375415	0.00140022127684107	0.0139536842281728
CG5525	19971.6922797508	17390.6406646128	22552.7438948887	1.29683	0.374992	7.63772477327731e-06	0.000186939201939774
CG12499	5375.5566209111	4681.83734074832	6069.27590107387	1.29634	0.37445	0.000168015627011926	0.00253667071651702
Tudor-SN	18238.7511099874	15895.3744332006	20582.1277867741	1.29485	0.372785	1.03149821524815e-05	0.000239290358409968
Nmd3	4062.21166493869	3541.15235971667	4583.27097016072	1.29429	0.372159	0.000271005691099469	0.00379749714942912
l(2)dtl	2249.72922191516	1962.15792325863	2537.30052057169	1.29312	0.370853	0.00168277409446975	0.0157615554861509
msk	26483.848596037	23107.270847157	29860.426344917	1.29225	0.369888	0.000279130931818069	0.00388684575734635
EfTuM	8684.17800059544	7578.98325905678	9789.3727421341	1.29165	0.369212	4.32816504691267e-05	0.000802914357283699
Nle	3039.23653296764	2652.9297163962	3425.54334953909	1.29123	0.368746	0.000727071027596025	0.00846877700067823
Ts	4195.12601111404	3662.05280143187	4728.1992207962	1.29113	0.368638	0.000843388801382115	0.00947678340318992
ABCB7	2002.67360846548	1748.41107720711	2256.93613972386	1.29085	0.368321	0.00292159549884831	0.0248391501019147
Gem3	2235.4689110465	1951.86871208344	2519.06911000956	1.29059	0.368035	0.00218104951984227	0.0194197293785956
cav	1587.03691979897	1385.76882750635	1788.30501209159	1.29048	0.367906	0.00529189563210928	0.0389427445456942
CG6404	1874.00042175342	1636.52499150773	2111.4758519991	1.29022	0.367616	0.00301362777252581	0.0253981643651069
CG8326	1719.45077202815	1501.86874885206	1937.03279520425	1.28975	0.36709	0.00428121087015637	0.0331749059896636
CG8728	3922.41383667744	3426.31211549314	4418.51555786173	1.28958	0.366905	0.000402583466134275	0.00517767068944915
Aats-gln	4565.23469380794	3988.22626158112	5142.24312603477	1.28936	0.366651	0.000278527288182837	0.00388330643197953
CG5346	2392.86427057262	2090.45447452703	2695.27406661821	1.28932	0.366615	0.0019013843903723	0.0172615877008309
TBCB	2029.13688711037	1772.69684759612	2285.57692662462	1.28932	0.366613	0.00307171029043081	0.0257606375451073
TfIIFalpha	4177.79036843963	3650.08946649637	4705.49127038288	1.28914	0.366414	0.000398662514485043	0.00513318407990474
cwo	2430.94182421605	2123.96607657803	2737.91757185408	1.28906	0.366318	0.00192091244083999	0.0173820676242785
Mcm6	13668.2312479448	11946.4031605089	15390.0593353807	1.28826	0.365422	1.60859900297711e-05	0.000347437839151878
CG6490	12908.2135101318	11286.9415033064	14529.4855169572	1.28728	0.364329	3.58370627043111e-05	0.000685406954854226
CG6455	5778.90006546385	5053.16865859991	6504.63147232779	1.28724	0.364279	0.000149380936480702	0.00228203897630356
CG32103	4557.36035450995	3985.65690591017	5129.06380310973	1.28688	0.363878	0.000357363983839804	0.00469944211648273
CG6364	2670.78831066084	2336.32665737779	3005.2499639439	1.28631	0.363243	0.00185405091328345	0.0169286883717384
Psa	9174.67542199846	8026.02190878639	10323.3289352105	1.28623	0.363151	5.29093011284395e-05	0.000959099762054192
Tim8	2115.17597539122	1850.43875278687	2379.91319799556	1.28613	0.363042	0.00302473243203596	0.02546274756423
CG33138	2844.94426509051	2489.29686341979	3200.59166676122	1.28574	0.3626	0.00566740037722858	0.0411030319024507
Rab1	8803.2999698181	7706.12438015418	9900.47555948202	1.28475	0.361492	7.69132766595292e-05	0.0013164219837038
SRPK	9480.59722119506	8300.81132984116	10660.383112549	1.28426	0.360935	6.23162234749751e-05	0.00110439852512587
CG7246	2425.47551020034	2125.85034003428	2725.10068036641	1.28189	0.358269	0.00348473487535309	0.0285773977379509
CG12301	2850.17415348507	2498.3275289068	3202.02077806334	1.28167	0.35802	0.00132195454991792	0.0133541445078982
tub	3218.70264226916	2821.61629233407	3615.78899220426	1.28146	0.357789	0.000969974465760753	0.0104745930646584
kst	12162.5527544732	10664.1631670986	13660.9423418477	1.28101	0.357286	3.67363685429205e-05	0.000697802610681935
parvin	2063.05638963719	1809.07947086233	2317.03330841206	1.28078	0.357023	0.00363304733099288	0.0294459678643274
bsf	11605.5917356041	10176.8808680305	13034.3026031777	1.28078	0.357018	5.51839854856697e-05	0.000993848373933164
tkv	4386.44010984472	3846.75141326907	4926.12880642036	1.28059	0.356814	0.000443211875266031	0.0056349775262656
Aats-leu	1933.55311786218	1695.89905998345	2171.2071757409	1.28027	0.356447	0.00392652880425925	0.031165420052092
Srp68	4399.05569028583	3860.13522078352	4937.97615978814	1.27922	0.355268	0.000430331934306282	0.00549006711137934
Ahcy13	12707.8842918385	11153.4306839749	14262.3378997022	1.27874	0.354723	5.71064559191268e-05	0.00102514852693592
Trap1	5090.31567041327	4468.01875970649	5712.61258112005	1.27856	0.354515	0.000330834489711665	0.00442465688205577
bdg	4203.597358384	3691.45195850916	4715.74275825883	1.27748	0.353297	0.000645060505026174	0.00766621639770144
porin	33594.5411417524	29503.283474242	37685.7988092627	1.27734	0.353145	9.68786495180754e-05	0.00157691217428387
Ssrp	18953.8031516229	16645.7307370386	21261.8755662071	1.27732	0.353117	2.88880361760324e-05	0.000570166710458387
Cdk9	1654.37028793575	1452.99563646049	1855.74493941101	1.27719	0.352968	0.0070568541933586	0.0481916893854724
Sam-S	27141.2952429746	23837.8348032946	30444.7556826546	1.27716	0.352941	1.95125872350925e-05	0.000407563664203661
Cdk7	2541.78572801211	2232.62816350418	2850.94329252004	1.27694	0.352696	0.00243378515493395	0.0212444781159671
CG12909	2535.80274447636	2227.79569850209	2843.80979045062	1.27651	0.352208	0.00205040728558669	0.0183515576709126
P32	8304.82911479858	7298.58463669898	9311.07359289818	1.27574	0.351331	0.000132849836570825	0.00208801610180341
Nup44A	2162.98409546712	1901.22732478344	2424.7408661508	1.27536	0.3509	0.00334192070081121	0.0275699895780398
CG13850	2253.70287540923	1981.61792947104	2525.78782134742	1.27461	0.350055	0.00350321004512723	0.0286865659701207
pAbp	119410.465749948	105038.569326755	133782.362173141	1.27365	0.348969	1.55241506497232e-05	0.000338243847097499
CG9917	2302.70346150474	2025.78728595635	2579.61963705313	1.27339	0.348676	0.00396302621907371	0.0313754048519721
CG3679	2717.84894775657	2391.45526611832	3044.24262939482	1.27297	0.348195	0.00230431304047001	0.0202729397396893
CG5706	3862.84079381854	3400.00726539786	4325.67432223922	1.27225	0.347387	0.000846835195278543	0.00950508352518704
Nhe2	2295.11857263328	2020.4573647587	2569.77978050786	1.27188	0.346963	0.00421959135453415	0.0328578129863935
mre11	4527.76226028793	3986.22205682844	5069.30246374742	1.27171	0.346765	0.000659440356803287	0.00779542685616822
Fdh	7208.82859561201	6347.75146116165	8069.90573006237	1.2713	0.346306	0.000173110322809416	0.00259946203656517
MRP	5285.47435007296	4655.34266428444	5915.60603586148	1.27071	0.345639	0.000483296942324607	0.00608198824814387
mei-9	2299.74547967458	2026.0581689773	2573.43279037186	1.27017	0.345019	0.00420841345955409	0.0328398106478687
CG4300	4931.98950805309	4345.38879559949	5518.59022050668	1.26999	0.344814	0.000541625314136853	0.00664298067404935
SrpRbeta	2475.30513727103	2181.69555011691	2768.91472442515	1.26916	0.343871	0.00363690884444635	0.0294557806701807
Srp72	3186.55697581705	2808.8926756507	3564.2212759834	1.26891	0.343585	0.00141979978374321	0.0140490697070458
mge	5179.73912012479	4566.74263440953	5792.73560584005	1.26846	0.343079	0.000420390678765666	0.0053817756018941
CG1575	1793.47217483529	1581.43460555378	2005.5097441168	1.26816	0.342735	0.00701626504218135	0.0480670389326258
Adk2	7204.1842674455	6355.29261616948	8053.07591872151	1.26714	0.341581	0.00029000300059375	0.00398779471557142
CG5991	2397.91141289758	2116.68006423357	2679.14276156159	1.26573	0.339968	0.00442314936889761	0.0339199694873639
Sod2	4297.65490785483	3795.15233527268	4800.15748043698	1.26481	0.338924	0.000875140445904276	0.00977380973188124
CG2004	2217.22504614085	1958.81828919242	2475.63180308928	1.26384	0.337813	0.00420600357629968	0.0328398106478687
esc	2078.84326205806	1837.61112773983	2320.0753963763	1.26255	0.33634	0.00584203059021714	0.0419358164848145
UbcD4	3630.28641247115	3209.78542932131	4050.78739562098	1.26201	0.335726	0.0014312175941462	0.0140740618638519
CG9799	5232.4390278477	4626.7862801686	5838.09177552679	1.2618	0.335486	0.00113719072294167	0.0118860952880568
CG16833	5038.21812632576	4455.1195478529	5621.31670479863	1.26177	0.335444	0.00317109070347474	0.0265140405545608
tweek	11236.0642184078	9937.92892018353	12534.1995166321	1.26125	0.334853	0.00190101111249594	0.0172615877008309
l(1)G0148	2782.994715623	2462.86685180961	3103.12257943638	1.25996	0.333382	0.00344397368974955	0.0283057955920836
l(2)03709	13323.24287968	11793.3475766809	14853.138182679	1.25945	0.332794	0.000118692560766141	0.00188955835993318
AIF	3786.61119541325	3353.42873616309	4219.79365466341	1.25835	0.331536	0.00155966993110433	0.0149534532134869
PsGEF	11300.2984099062	10008.2287117952	12592.368108017	1.2582	0.331363	0.000187561080037286	0.00277520468891388
Grip128	2177.33906021298	1929.05478605926	2425.62333436669	1.25742	0.330461	0.00575537340396175	0.0415283826394954
Prx3	2609.86447053978	2312.62812706574	2907.10081401382	1.25706	0.330048	0.00382507109890511	0.0306005687912409
CG11660	2216.63643748154	1965.12285261485	2468.15002234822	1.25598	0.328811	0.00592334408759987	0.0424099223591558
mRpL38	2501.14376299999	2217.47961557803	2784.80791042195	1.25584	0.328657	0.00515132626427968	0.0382374999657153
Mcm10	2405.84585978305	2133.06162052466	2678.63009904144	1.25577	0.32857	0.00448880570490066	0.0343523477912232
Dhc64C	13581.4997264872	12048.578107445	15114.4213455293	1.25446	0.327063	0.000193719967148047	0.00284361463005164
sec13	5377.14505906279	4771.23198570813	5983.05813241745	1.25399	0.326521	0.000820675089745032	0.0092676235744378
CG12163	8835.9466412842	7844.17807046769	9827.71521210071	1.25287	0.325234	0.000262194183464636	0.00369265116179852
128up	3903.4373917156	3466.77551592837	4340.09926750282	1.25191	0.324134	0.00200651172466137	0.0180683616567562
rig	9512.13795038378	8451.36563694518	10572.9102638224	1.25103	0.323116	0.000338892833635757	0.0045106117166985
msi	26576.0791110355	23613.5689923371	29538.5892297339	1.25092	0.322985	0.00031357960508063	0.00421851885188373
timeout	2618.86942996595	2326.94509668736	2910.79376324453	1.25091	0.322975	0.00410440133514601	0.0322318781880865
ND75	6783.5079701459	6028.16681851877	7538.84912177304	1.2506	0.322625	0.000665484782657543	0.00785017718141254
DNA-ligI	3107.31326566623	2762.45267215697	3452.17385917548	1.24968	0.321555	0.00282716131203889	0.0240915770700737
CG1703	6831.28625242332	6074.10488240195	7588.46762244467	1.24931	0.321137	0.000731906946178077	0.00851608794808292
CG11876	3742.04148443267	3327.86435622107	4156.21861264428	1.24891	0.320675	0.00230286490514702	0.0202729397396893
CG7839	4617.70602676336	4106.64046832318	5128.77158520353	1.2489	0.320655	0.00140719929340372	0.0139614272752698
Pcl	3933.50536595519	3498.38963725029	4368.62109466009	1.24875	0.320487	0.00206200348555379	0.0184336144259643
Karybeta3	24895.2068741291	22145.4277715047	27644.9859767535	1.24834	0.320009	9.80609920198011e-05	0.00159306102825151
CG5316	2968.58962313544	2641.51528850337	3295.6639577675	1.24764	0.319203	0.00437688973424324	0.0336814395615726
Dph5	6457.62875232046	5746.86585910614	7168.39164553478	1.24736	0.318874	0.000887201868457429	0.00982909986271082
Hmu	10219.4415860332	9095.54501560003	11343.3381564664	1.24713	0.318613	0.000313029739340854	0.00421851885188373
px	4766.38300872672	4243.65590243982	5289.11011501361	1.24636	0.317717	0.00146708497779619	0.0143253499765125
CG32043	4540.68120255125	4042.72177236681	5038.64063273569	1.24635	0.317708	0.00190802082871839	0.017289297313558
Csp	11315.6116219852	10075.4828370931	12555.7404068772	1.24617	0.317498	0.000506231496384321	0.00627412477989321
ctrip	19568.7764575269	17424.6902498035	21712.8626652503	1.2461	0.317417	0.000246193206023459	0.00349386833375821
CG6907	2881.95249360581	2566.2628709467	3197.64211626492	1.24603	0.31734	0.0035667478123683	0.0290569660491471
ATPsyn-Cf6	6476.73952166353	5767.66224848114	7185.81679484591	1.24588	0.317165	0.000895133529783794	0.0098972375949826
hang	14181.8901533478	12630.564933831	15733.2153728646	1.24565	0.316894	0.000296675906223679	0.00404738937160928
CG4554	5373.58946332561	4785.93762927971	5961.2412973715	1.24557	0.316811	0.00133712334501685	0.0134951086374453
dnk	3978.69817888203	3544.23381083405	4413.16254693001	1.24517	0.316339	0.00204330729552956	0.0183402509433962
CG18273	6902.35992016674	6150.85793312084	7653.86190721264	1.24436	0.3154	0.000783867509579515	0.00900758610801197
CG4511	4600.26999738882	4099.93504191813	5100.60495285952	1.24407	0.315067	0.00181740160857258	0.0166762730590079
Got1	7154.2277138943	6376.28843074084	7932.16699704776	1.24401	0.314998	0.00107006657598769	0.0113028325022578
CG18081	3008.84939369572	2681.87516973465	3335.82361765679	1.24384	0.314801	0.00540551138680168	0.0395691979776945
CG4570	7855.15845902022	7001.78659732478	8708.53032071567	1.24376	0.314706	0.00334204247314792	0.0275699895780398
CG10565	15971.2347272043	14236.3529403485	17706.1165140601	1.24373	0.314668	0.00230250146586539	0.0202729397396893
CG6950	2525.37558828232	2251.64867614539	2799.10250041924	1.24313	0.313983	0.00629642904127765	0.044394618976318
CG4572	2875.08413296326	2563.91153744605	3186.25672848046	1.24273	0.313516	0.00518522340243283	0.0384377601386481
Mitf	2723.07232932339	2428.88853993562	3017.25611871117	1.24224	0.312941	0.00662522828799184	0.0460983686935861
ns3	5236.52495745975	4672.38061066283	5800.66930425668	1.24148	0.312062	0.00128427728566905	0.0130446884811285
CG7580	4979.45564468325	4443.49919407851	5515.412095288	1.24123	0.311772	0.00213609004893612	0.0190499459259857
Cyt-c-p	8775.69274970752	7834.37419880052	9717.01130061452	1.2403	0.310695	0.000804466698982224	0.00913098463645605
roq	3303.1907467625	2949.52678615677	3656.85470736823	1.23981	0.31012	0.00396427901477401	0.0313754048519721
crm	3435.24777791872	3067.50295809855	3802.99259773888	1.23977	0.31007	0.00377595777759564	0.0303387149852804
hoip	7609.24255752576	6794.85692959568	8423.62818545583	1.23971	0.309999	0.00084928830955873	0.00952299868397236
CG7261	2644.71151044291	2362.00812615877	2927.41489472704	1.23938	0.309613	0.00554633377949631	0.0403607471891048
CoIV	7432.6515349149	6638.81638054398	8226.48668928582	1.23915	0.30935	0.000997606321062782	0.0106692987869583
Tcp-1eta	15576.25312591	13912.7350293893	17239.7712224306	1.23914	0.309335	0.0015740367813036	0.0150781868222807
eEF1delta	12637.9265603795	11290.6298588916	13985.2232618674	1.23866	0.308777	0.000810536233896863	0.00918111990933939
WDR79	2812.15325912619	2512.62650129971	3111.68001695266	1.23842	0.308497	0.00643307745097234	0.0451860661410902
CG16838	2896.62263086665	2588.11505287905	3205.13020885425	1.2384	0.308481	0.00535906249541146	0.0392809382909051
CG8939	7204.81674963413	6438.629445843	7971.00405342526	1.238	0.308008	0.000791669827625009	0.00905905807938045
pit	6210.58998673935	5552.09453177444	6869.08544170427	1.23721	0.307086	0.00109782175551671	0.011573426912939
CG32164	3267.57471806232	2921.20006541153	3613.94937071312	1.23715	0.307015	0.00428027491395886	0.0331749059896636
ras	10276.4608014814	9187.26795538503	11365.6536475779	1.23711	0.306973	0.000572837214277631	0.00697318543389134
Mapmodulin	25705.3746586426	22984.0426092462	28426.7067080389	1.2368	0.306614	0.000227443917023277	0.00326110555608084
Trf2	9313.99113042193	8328.28910683388	10299.69315401	1.23671	0.306509	0.000887106931818567	0.00982909986271082
Mes2	6816.48480242326	6095.16604058981	7537.80356425671	1.23669	0.306479	0.00141453277502728	0.014021666544249
Hsp60	24988.9923884506	22351.2499530727	27626.7348238284	1.23603	0.30571	0.000829111799423339	0.00935339118293618
l(1)G0007	6963.20982262856	6229.68702014772	7696.73262510939	1.23549	0.305086	0.00114501216792548	0.0119468311830873
CG9246	6571.46790075369	5879.24333135136	7263.69247015601	1.23548	0.305073	0.00125252088646584	0.0127922905242724
wcd	2832.6099941558	2534.48959141653	3130.73039689507	1.23525	0.304804	0.00577390391630699	0.041608054680936
uzip	8044.73013670207	7199.53150064572	8889.92877275842	1.23479	0.304269	0.000892085105220104	0.0098733562641492
CG4769	6691.90688407998	5991.47038468563	7392.34338347432	1.23381	0.303122	0.00146906826269293	0.0143296547552151
ade2	6105.94193974258	5467.70438283854	6744.17949664662	1.23346	0.302708	0.00138865465840947	0.0138890464124626
tsr	20302.3821450352	18180.2860135886	22424.4782764817	1.23345	0.3027	0.000324363604968495	0.00434780262775623
CG1785	4614.34867061119	4132.40691821364	5096.29042300873	1.23325	0.302465	0.00252344651508279	0.0219252638463029
CG10254	3212.55636450554	2877.38056505811	3547.73216395296	1.23297	0.302141	0.00592270332719293	0.0424099223591558
CG9140	6044.30574270209	5413.78037610453	6674.83110929966	1.23293	0.302095	0.00172567595349817	0.0160559573902623
Elf	13929.1163886073	12477.4672252376	15380.765551977	1.23268	0.301802	0.000461279571114011	0.00584462781552895
CG5033	7623.00252644095	6830.12147685089	8415.88357603101	1.23217	0.301204	0.00111098837026666	0.0116795674270606
CG11267	6750.17377219285	6049.44100442248	7450.90653996322	1.23167	0.300614	0.00162534843747156	0.0153709547550502
Acf1	13497.0277942503	12098.4793337929	14895.5762547077	1.23119	0.300058	0.0004879341793261	0.00612646847533516
ArfGAP3	5402.64514150862	4843.27917208386	5962.01111093338	1.23099	0.299815	0.00190582541895082	0.0172877812696992
CG14619	7413.08731511861	6645.92463333029	8180.24999690692	1.23087	0.299675	0.00159532187484272	0.0152034448312627
CoVb	3918.49750382274	3513.84962139723	4323.14538624825	1.23032	0.299029	0.00489664475455099	0.0369141903070357
Nop60B	30129.0649886279	27033.4068234531	33224.7231538027	1.22902	0.297514	0.000299536442802595	0.00406900849929393
CG13097	3858.28516088278	3462.55484524965	4254.0154765159	1.22858	0.296988	0.00417170419565762	0.032645054240949
Fib	13533.0597316623	12145.5164100651	14920.6030532595	1.22849	0.296882	0.000570724842887898	0.0069614648234581
sty	3087.8101290438	2771.62802899479	3403.99222909281	1.22816	0.296494	0.00706048149024019	0.0481916893854724
CG11092	9555.74795213284	8579.73564274642	10531.7602615193	1.22752	0.295741	0.00103862866385792	0.011023153498366
Ctf4	3072.26560476465	2758.47634323276	3386.05486629654	1.22751	0.295734	0.00573492872945588	0.0414616317773024
Mys45A	5525.85547564805	4962.17145714677	6089.53949414933	1.22719	0.295362	0.00221151568775134	0.019612420049715
Ef1gamma	86488.435729182	77687.0105975635	95289.8608608005	1.22659	0.294649	0.000289817561302562	0.00398779471557142
poe	26776.3078115322	24055.3698793035	29497.2457437609	1.22622	0.294221	0.000487441743290156	0.00612646847533516
Aats-cys	3750.28818412172	3369.71064379214	4130.86572445131	1.22588	0.293819	0.00504633996637397	0.0376003369499713
Letm1	4087.1184408574	3672.81211137734	4501.42477033747	1.22561	0.293497	0.00370788017228386	0.0298998290815807
rush	3827.44835412776	3439.500212016	4215.39649623952	1.22558	0.293469	0.00527828092085734	0.038894070021596
CG2918	10262.6479802164	9222.66004725319	11302.6359131797	1.22553	0.293404	0.000972200702770435	0.0104884409797913
CG7033	21580.7587407604	19394.4341404646	23767.0833410561	1.22546	0.293322	0.000410655993886435	0.00527276291266629
Nipped-A	16783.5264698956	15084.8422684771	18482.210671314	1.22522	0.293038	0.000721505830691895	0.00842161007421044
Lac	6440.57945498023	5788.94429328146	7092.21461667901	1.22513	0.292936	0.00185113204221001	0.0169247477169614
ATPsyn-d	8150.35463589961	7326.38755192545	8974.32171987377	1.22493	0.292701	0.00142894699560566	0.0140740618638519
CG1234	5575.75833520253	5014.22436989974	6137.29230050533	1.22398	0.291576	0.00309591881066973	0.0259440798070604
Drp1	8792.15735784096	7909.21552651012	9675.09918917181	1.22327	0.290742	0.00142794523707405	0.0140740618638519
vig2	22936.6653406502	20637.9895580528	25235.3411232477	1.22276	0.290143	0.000464800589763996	0.00587584090268206
apt	20810.7201050504	18727.4571020856	22893.9831080152	1.22248	0.289813	0.000546289721624851	0.00668543104261602
Amun	28323.093586486	25490.7787227572	31155.4084502148	1.22222	0.289507	0.000475638973839739	0.00599920576311826
heph	16009.9582971875	14411.1700104296	17608.7465839454	1.22188	0.289105	0.000929713277956546	0.0101215775219838
CG15019	4022.44476648212	3621.37921554907	4423.51031741516	1.2215	0.288652	0.00556793060794833	0.0404913906515195
ran	37678.3267289649	33946.8520633942	41409.8013945356	1.21984	0.286694	0.00635487246921972	0.0447215597707217
eRF1	10819.4383577173	9749.13282937212	11889.7438860624	1.21957	0.286372	0.00712977242586128	0.0485453622525555
mura	5433.24649683215	4895.81110039559	5970.68189326871	1.21955	0.286348	0.00439991377946859	0.0338117855584059
CTPsyn	9223.47795020023	8312.01219943908	10134.9437009614	1.21931	0.286068	0.00142887761080886	0.0140740618638519
CG1550	3439.87837436912	3100.27107826303	3779.48567047522	1.21908	0.285796	0.00689897870479536	0.0474390169354493
l(3)01239	5345.8335101803	4819.14391577342	5872.52310458718	1.21858	0.285204	0.00388559051973029	0.030934602456499
Aps	12912.6959359942	11647.3720370475	14178.0198349409	1.21727	0.283652	0.00119760238116843	0.0123793094507382
CG3800	69518.2252421843	62707.5046196895	76328.945864679	1.21722	0.283592	0.000391466822242005	0.00506990597756779
Rpn9	7298.2994080014	6584.1679299319	8012.4308860709	1.21692	0.283239	0.00220696534718807	0.0196033564651909
Rbm13	3750.20500067536	3383.47061534235	4116.93938600837	1.21678	0.283068	0.00685202697643334	0.0471745500384927
Rs1	5566.87173649437	5022.5107831803	6111.23268980844	1.21677	0.283055	0.00321072327704056	0.0266648408478884
CG6227	4076.47463743175	3677.88395286363	4475.06532199986	1.21675	0.283033	0.00521862007296049	0.0386065954227604
Oscp	8154.82032484155	7357.52816458637	8952.11248509672	1.21673	0.283007	0.00247269878288343	0.0215334082095617
ATPsyn-gamma	10931.3134916288	9863.61606948617	11999.0109137714	1.21649	0.282727	0.00150036396722249	0.0144969628999328
NUCB1	6339.31879097899	5720.65542062624	6957.98216133174	1.21629	0.282489	0.00311336173055726	0.0260705919743423
Nup133	5996.08957277161	5411.89187491837	6580.28727062485	1.21589	0.282018	0.00312735818541835	0.0261680754189524
CG12050	4902.79180105823	4425.54833005846	5380.035272058	1.21568	0.281759	0.00496360830709141	0.0372170145130903
Rm62	88632.2194441218	80016.3793027598	97248.0595854837	1.21535	0.281374	0.00499963465368493	0.0373862316768149
CG2182	5284.63488859185	4772.08087486982	5797.18890231388	1.21481	0.280735	0.00386115544884365	0.0308448305877431
Tom20	5436.47202932947	4910.93236613657	5962.01169252237	1.21403	0.279802	0.00492026229002739	0.0370419746387428
smid	19903.4479815897	17983.2047109021	21823.6912522773	1.21356	0.279245	0.000802544785542999	0.0091184843118137
ifc	4222.27968905301	3817.59850619926	4626.96087190676	1.21201	0.2774	0.00703354156900442	0.0481557078957345
Myo31DF	4318.51208461338	3905.55849343773	4731.46567578902	1.21147	0.276758	0.00719670877201953	0.0488514525807459
mod	32622.3565109441	29505.15273436	35739.5602875282	1.2113	0.276555	0.000787089477056588	0.00903526680687273
FK506-bp1	27286.5984914517	24685.7397435635	29887.45723934	1.21072	0.275862	0.000748536744843756	0.00864629969719732
Nup154	11755.9381962571	10638.2102675517	12873.6661249626	1.21013	0.275168	0.00187887200479494	0.0171131358338372
Nurf-38	15052.2145505527	13628.8261769196	16475.6029241858	1.20888	0.27367	0.00161498877567954	0.0153251539499155
Sym	4183.7322604993	3788.83377253349	4578.63074846511	1.20845	0.273162	0.0070793959599698	0.0482911282425933
CG2691	9488.71348913697	8596.17783037316	10381.2491479008	1.20766	0.272213	0.0025352415560059	0.0219855762948851
l(2)k09022	7404.31646152581	6711.42235539783	8097.2105676538	1.20648	0.270806	0.0035810371057311	0.0291306620196808
mus209	16410.657452848	14875.6855516445	17945.6293540514	1.20637	0.270676	0.00129984040097822	0.0131907091649954
CG32344	5367.23719684824	4865.51099825202	5868.96339544445	1.20624	0.270514	0.00522189641112391	0.0386065954227604
SmD3	4183.69293734139	3793.4326549328	4573.95321974999	1.20576	0.269938	0.00705344061505378	0.0481916893854724
Hsc70-3	28979.2172655555	26285.2065908882	31673.2279402227	1.20498	0.269013	0.000947429216709297	0.0102710570303158
nop5	19512.1672684469	17706.7187801358	21317.615756758	1.20393	0.267749	0.00140480023244418	0.0139536842281728
Pi3K92E	4759.93571362475	4320.1540380781	5199.71738917141	1.2036	0.26735	0.00729312323428935	0.0492934338573605
Art3	4548.55513605519	4128.65207734513	4968.45819476525	1.20341	0.267127	0.00741541456181551	0.0499091984317953
Pdcd4	30156.8591759247	27389.9424165055	32923.775935344	1.20204	0.265484	0.00124583371404671	0.0127591744059789
Upf1	6490.28314354434	5902.79406587906	7077.77222120962	1.19905	0.261897	0.00607016707661764	0.0432382670226764
l(2)gl	17616.3420587501	16022.1232494173	19210.560868083	1.199	0.261834	0.00176060239264652	0.0162812184834346
Prp8	21441.5998990464	19511.2600586071	23371.9397394858	1.19787	0.260471	0.00178525802107262	0.0164492430598333
klu	12647.7344413163	11513.3592635738	13782.1096190589	1.19705	0.259488	0.0055138778509068	0.0401753426122105
bun	13651.4158464614	12428.7534836802	14874.0782092426	1.19675	0.259119	0.00362516880717768	0.0294035589674148
CkIIalpha	9156.67926563062	8346.07403662373	9967.2844946375	1.19425	0.256103	0.00521365763724364	0.0386065954227604
Marf	6691.84360579763	6103.1572298275	7280.52998176776	1.19291	0.254488	0.00657564047188135	0.0459839628216145
eIF-1A	12099.9929621983	11038.7066453113	13161.2792790854	1.19228	0.253729	0.00353222116368795	0.0288179453530841
sar1	8917.34946720025	8136.82813998724	9697.87079441326	1.19185	0.253202	0.00510894384977736	0.0379482513761538
wdp	8344.89096526871	7621.32179959754	9068.46013093987	1.18988	0.250816	0.00656456006255737	0.0459643298142014
sle	13258.9129867083	12125.0854766817	14392.7404967349	1.18702	0.247346	0.00495133492483862	0.0371786416302431
mask	28733.1851285175	26277.9588073607	31188.4114496744	1.18687	0.247157	0.00458351765034371	0.034932817647887
vfl	13020.9707665283	11909.601651364	14132.3398816926	1.18663	0.246875	0.00530428686199495	0.0390080976905942
RpA-70	12452.4155396561	11398.8771363239	13505.9539429884	1.18485	0.244704	0.0066010173559845	0.046016627891907
CG9253	10209.9925132713	9347.09180425214	11072.8932222905	1.18464	0.244443	0.00616601583744227	0.0437527254059122
CG5604	13247.5836419055	12135.1962206794	14359.9710631316	1.18333	0.242855	0.00560232311745997	0.0406882447589642
CG16817	25501.7911764314	23376.2448800487	27627.3374728141	1.18186	0.241053	0.0042071389015328	0.0328398106478687
bel	19307.6274951231	17706.1845915362	20909.07039871	1.18089	0.239876	0.00691105121659148	0.0474926413845173
Rho1	16694.430380702	15323.853234337	18065.007527067	1.17888	0.237419	0.00507949267165176	0.0377800017184701
CG1943	14548.9901011246	13358.8342060018	15739.1459962475	1.17818	0.236563	0.00631225395078064	0.0444779745726534
eIF4G	26872.975367367	24766.276554618	28979.674180116	1.17013	0.226664	0.00688711832752417	0.0473867856690084
awd	37815.9004481076	34866.4258249418	40765.3750712734	1.16919	0.225506	0.00526840127743244	0.0388728253617725
Uba1	33186.536194271	30720.705258599	35652.367129943	1.16053	0.214787	0.00744136885918137	0.0499930415738956
woc	18902.4610160927	20424.4435269321	17380.4785052532	0.850965	-0.232829	0.00620491264157969	0.0438816480699945
bip2	8564.86116958152	9272.37287073515	7857.34946842789	0.847394	-0.238896	0.00725792837746219	0.0491169915532033
Cp190	20245.4426483444	21921.7074676367	18569.177829052	0.847068	-0.23945	0.00431196853897623	0.0333667091957548
numb	9791.73388862178	10605.2829786854	8978.1847985582	0.846577	-0.240287	0.00693164006215318	0.0475825543129978
CG3625	9817.59278462502	10633.5996406273	9001.58592862277	0.846523	-0.240379	0.006483743746584	0.0454557479571239
wah	13480.5825854956	14610.2246135472	12350.9405574441	0.845363	-0.242357	0.00495051750955309	0.0371786416302431
flfl	12827.4266075314	13904.655968257	11750.1972468059	0.845055	-0.242883	0.00504856936009334	0.0376003369499713
sd	8162.28853370536	8849.39794620997	7475.17912120074	0.84471	-0.243471	0.00682726199560974	0.0471208293759102
alt	7012.62320030253	7623.58939659886	6401.65700400619	0.839717	-0.252025	0.00713832009275989	0.0485737984511622
shep	12033.2150222563	13097.3665373086	10969.063507204	0.837501	-0.255836	0.00306512198871933	0.0257442445492436
Vha100-1	6344.72251336574	6907.71854870176	5781.72647802971	0.836995	-0.256709	0.00736008081191904	0.0496570843849693
CycA	22981.6288824893	25033.2089662445	20930.0487987341	0.836091	-0.258268	0.00219464101328439	0.0195251008323588
CG13928	16870.8704180875	18382.6632397557	15359.0775964193	0.83552	-0.259254	0.00227428077162421	0.0200888775312307
CAP-D2	9685.22735233088	10569.8514531976	8800.60325146414	0.832614	-0.264281	0.00324163636593807	0.0268613447414645
hth	10273.536351367	11213.3246335559	9333.74806917816	0.83238	-0.264686	0.00233824379501073	0.020474834554893
Arp2	5524.48288807552	6031.25768897292	5017.70808717812	0.831951	-0.26543	0.00603326443135086	0.0430305740443971
CG33129	13783.5002044943	15050.0230283015	12516.9773806871	0.831692	-0.265879	0.00178933676470243	0.0164731649787684
Spred	5015.19860646577	5479.19778150215	4551.19943142938	0.830632	-0.267718	0.00591034111709685	0.0423714261246324
CG3638	7819.73889142989	8557.99778666302	7081.47999619676	0.827469	-0.273222	0.00299453715166926	0.0252851799615113
sgg	6185.07015629298	6771.49149170491	5598.64882088104	0.826797	-0.274395	0.00396290965957273	0.0313754048519721
EcR	4033.86257333935	4418.37292855284	3649.35221812587	0.825949	-0.275875	0.00611472178835108	0.0434720335970296
CG1240	16326.6855053427	17884.8545531185	14768.5164575668	0.825755	-0.276213	0.00134821697305008	0.0135700969243954
LRP1	7756.71389355542	8500.116213927	7013.31157318385	0.825084	-0.277387	0.00257138690635613	0.0221842013225383
CG9646	3711.43847271527	4067.67749109194	3355.19945433859	0.824844	-0.277807	0.00719289939972122	0.0488514525807459
Adar	3442.79165020696	3781.60194913066	3103.98135128327	0.820811	-0.284878	0.00659104132950846	0.046016627891907
CaMKI	6034.11183693144	6630.10137575909	5438.12229810378	0.820217	-0.285922	0.00226540250310303	0.0200263743949729
LBR	8294.67764640332	9117.04443426487	7472.31085854176	0.819598	-0.287012	0.00499213418370093	0.0373552828614712
pod1	9005.94935303772	9900.9155041861	8110.98320188935	0.819215	-0.287685	0.00143725550951793	0.0141084657436071
mod(mdg4)	30021.2092710496	33017.9740113333	27024.444530766	0.818477	-0.288987	0.000482789684733638	0.00608198824814387
Eph	6837.99847759958	7525.28775299579	6150.70920220336	0.817339	-0.290994	0.00175772284049639	0.0162765135029965
prominin-like	8820.3872213775	9714.12183613475	7926.65260662025	0.815993	-0.293372	0.00121436005865724	0.0125059953399437
CG15356	4036.06643252782	4446.76061664546	3625.37224841018	0.815284	-0.294626	0.00504654171935091	0.0376003369499713
CG8202	3240.14898896028	3570.24224355723	2910.05573436334	0.815086	-0.294975	0.00659825754795013	0.046016627891907
HmgD	77973.811668977	86009.9192027172	69937.7041352368	0.813135	-0.298433	0.000209880478678475	0.00305260717156442
mim	10760.4222572283	11876.2278000203	9644.61671443619	0.812094	-0.300281	0.000596887371921169	0.00719372285985687
cindr	4614.34636237725	5093.66747775018	4135.02524700432	0.811797	-0.300809	0.00255610035753251	0.0220866152199854
CG31224	5803.04261847854	6409.44088172114	5196.64435523593	0.81078	-0.302618	0.00168877467128725	0.0157827284670681
CG11403	2774.46200877071	3064.97131417472	2483.95270336671	0.810433	-0.303236	0.00624249492948365	0.0440702691590993
Rb97D	3578.86863451336	3953.77233702884	3203.96493199789	0.810356	-0.303371	0.00386007352643319	0.0308448305877431
fs(1)h	20888.5665821047	23087.0501692351	18690.0829949743	0.809548	-0.304811	0.00662865017618697	0.0460983686935861
Aats-his	11549.6373635741	12765.8928086283	10333.3819185199	0.809452	-0.304982	0.00255512187757667	0.0220866152199854
asrij	3043.89348797461	3365.93515996286	2721.85181598637	0.808647	-0.306419	0.00498367455973848	0.0373302448399151
prod	3545.21843476722	3925.29358127818	3165.14328825625	0.806346	-0.31053	0.00387738113056621	0.0309299778340644
Fim	3100.98712279487	3434.95162473283	2767.02262085691	0.805549	-0.311955	0.00540977833543588	0.0395743626486922
CG6024	4962.92200083393	5497.63386481039	4428.21013685746	0.805476	-0.312087	0.00165779307294198	0.0155981343154372
CG3618	3070.17648631239	3403.26039513124	2737.09257749354	0.804256	-0.314273	0.00345146519863354	0.0283464015426578
CG8929	6217.04517004467	6892.36348445557	5541.72685563378	0.804039	-0.314663	0.000968649014799709	0.0104745930646584
msl-2	2896.03086042886	3210.77090274878	2581.29081810893	0.803947	-0.314827	0.00557755335791079	0.0405348416697873
Rca1	3009.24895234057	3339.46834240649	2679.02956227465	0.802232	-0.317908	0.00379046993848901	0.0304333106622037
CG31122	3597.43886142867	3993.42196359603	3201.45575926131	0.801682	-0.318897	0.00267262492932528	0.0229152841162519
CG7358	4037.381140482	4483.53765208616	3591.22462887785	0.80098	-0.320162	0.00509158269492038	0.0378445932481306
CG32428	2933.30254378156	3258.78154317215	2607.82354439097	0.800245	-0.321486	0.0034084864987818	0.0280348645258796
jumu	9060.96489915108	10069.9280793858	8052.0017189164	0.799609	-0.322634	0.000366035652356057	0.00479644831247701
CG10336	2399.49799855678	2666.83986576275	2132.15613135082	0.799507	-0.322818	0.00663448354237031	0.0461053040167723
Map60	8926.74558979154	9923.10402827221	7930.38715131086	0.799184	-0.3234	0.000373265802491722	0.00487968187916237
cathD	10188.8333093066	11327.3141467657	9050.35247184753	0.798985	-0.32376	0.000636569897438604	0.00758086142843522
CG14446	3768.23879118926	4191.7878409672	3344.68974141132	0.797915	-0.325693	0.00150271649098778	0.0144969628999328
rdx	7411.11790311437	8248.04995614071	6574.18585008803	0.797059	-0.327241	0.00168509070532283	0.0157615554861509
Snap	4873.36418009246	5425.92781434774	4320.80054583717	0.796325	-0.328571	0.00089807279164513	0.00990552678682578
z	3624.48867983319	4035.85495743221	3213.12240223417	0.796144	-0.328898	0.00190910437398629	0.017289297313558
sick	3478.08645535331	3875.31771412209	3080.85519658453	0.794994	-0.330984	0.00185855311831962	0.0169419542664214
CG3408	6596.3445353721	7350.6060341633	5842.08303658089	0.794776	-0.33138	0.000426992804210981	0.00546000464947344
His2Av	36207.8723633318	40369.0817235392	32046.6630031243	0.793842	-0.333077	4.99566197029028e-05	0.000914527113902234
CG5522	4261.8815625526	4752.34621025572	3771.41691484948	0.793591	-0.333533	0.000903453834182355	0.00993978119349934
CG13917	6367.46379398513	7101.58925359036	5633.3383343799	0.79325	-0.334152	0.000394439907477553	0.00509653052545415
CG1737	7247.68632691107	8084.36793787026	6411.00471595187	0.793012	-0.334585	0.00418516394156932	0.0327273340736934
CG11138	4050.36664857876	4519.18879234057	3581.54450481695	0.792519	-0.335482	0.00116454236807478	0.0121051401253947
hiw	4825.34548411446	5384.36651672779	4266.32445150113	0.792354	-0.335783	0.00073343198040995	0.00851608794808292
CG32521	2982.21996558068	3328.47425890261	2635.96567225874	0.791944	-0.336529	0.00266017181592531	0.0228261229486965
CG5807	3551.22063073559	3964.24244754111	3138.19881393008	0.791626	-0.337108	0.00154031368948253	0.0148190179372553
onecut	6682.69166911431	7460.06833530483	5905.31500292378	0.79159	-0.337175	0.00236284905399988	0.0206421622398956
ytr	25954.5709000228	28981.779983973	22927.3618160726	0.791096	-0.338076	2.50569328856776e-05	0.000509949886860164
zfh2	11255.3531514506	12568.361251946	9942.34505095513	0.791061	-0.338138	8.45253842843139e-05	0.00141666073931719
CG14764	2349.98076149334	2624.51230112514	2075.44922186154	0.790794	-0.338626	0.00421499848842886	0.0328578129863935
fas	4039.50317432024	4512.11830202745	3566.88804661303	0.790513	-0.339139	0.000918435899057092	0.0100746887564881
CG1021	2714.39760853022	3033.02814005695	2395.76707700349	0.789893	-0.340271	0.00253649287347396	0.0219855762948851
mip120	3537.80660573167	3953.74946582623	3121.8637456371	0.789596	-0.340814	0.00144373363941222	0.0141470619057748
CG6424	5541.62104298033	6194.38893506505	4888.85315089561	0.789239	-0.341466	0.000293442055360806	0.00401073569393515
Det	1815.28560586321	2030.07015490991	1600.50105681651	0.788397	-0.343006	0.00578554287525216	0.0416544824094893
Lar	5877.13635335875	6577.02096774628	5177.25173897121	0.787173	-0.345248	0.000282881700727377	0.00392432142132661
Set	13420.3407190858	15018.5818639828	11822.0995741889	0.787165	-0.345262	9.25170107032712e-05	0.00152490429320515
Dsp1	13160.6104057859	14730.5267575867	11590.6940539851	0.786849	-0.345842	6.51076646698293e-05	0.00114293265373008
elm	1724.09216936344	1931.33562603426	1516.84871269262	0.785388	-0.348522	0.00680702952852136	0.0470103866506709
svr	8310.26461090886	9312.2904097152	7308.23881210251	0.784795	-0.349612	0.000120486984248096	0.00191264481280691
Nsf2	1899.36546625073	2128.4613890473	1670.26954345417	0.784731	-0.34973	0.00593322111844445	0.0424532859421472
CG6617	2356.77105906944	2641.10230119102	2072.43981694785	0.784687	-0.34981	0.00277235601007078	0.0236790315018497
smi35A	5892.86077979366	6608.6528749014	5177.06868468592	0.783377	-0.352221	0.000225574771492476	0.00323848431631058
Cortactin	2833.61938506006	3180.25343888858	2486.98533123154	0.782009	-0.354744	0.00176116132263215	0.0162812184834346
Stat92E	3245.51754136989	3644.92772004962	2846.10736269016	0.780841	-0.3569	0.00113812143506951	0.0118860952880568
baf	8041.39337269223	9035.85861602124	7046.92812936321	0.779885	-0.358667	9.18825945861898e-05	0.00152160863046459
CG12384	2322.23097259564	2610.29912077561	2034.16282441566	0.779283	-0.35978	0.00257696002499572	0.0222101968829299
SA	4919.20510354667	5531.95994489893	4306.45026219441	0.778467	-0.361292	0.000274398304763701	0.00384019390747386
CG4558	1625.43683980503	1829.68148927776	1421.1921903323	0.776743	-0.364491	0.00539546061462592	0.039521660085513
MSBP	2398.76345603852	2703.62907099066	2093.89784108638	0.774477	-0.368706	0.00149459538402714	0.0144794628660066
wls	2916.2196045286	3287.5190252844	2544.92018377281	0.774116	-0.369379	0.00100565892814591	0.0107347569736382
unk	4754.57312784844	5362.56495516905	4146.58130052782	0.773246	-0.371001	0.000221702040489846	0.00319526987538673
Fur1	1513.36311732806	1707.12244400221	1319.6037906539	0.772999	-0.371462	0.00604488543474445	0.0430858030473896
Pka-C1	5626.45354276195	6349.68069398159	4903.22639154231	0.7722	-0.372953	0.000100201937351263	0.00162073351942828
kuz	5052.2744531643	5703.28046522868	4401.26844109992	0.771708	-0.373873	0.000285158984384356	0.00394115253044647
RhoGAP93B	3893.84152542627	4396.4083290245	3391.27472182804	0.771374	-0.374498	0.000310970981482539	0.0042089032231839
unc-119	2335.15380837166	2637.29799623473	2033.00962050859	0.770868	-0.375444	0.00158092726169414	0.0151051278864534
CG32809	6014.57683921065	6799.88526281914	5229.26841560215	0.769023	-0.378901	5.91179235986119e-05	0.00105954575327061
vvl	5020.22098033846	5677.12055437847	4363.32140629846	0.76858	-0.379733	0.000135174700404369	0.00211856314653504
stau	22627.3772312079	25589.6300541303	19665.1244082854	0.76848	-0.37992	0.00376637394644172	0.0302836087502608
Tsf2	1482.71059883478	1677.01655677522	1288.40464089434	0.768272	-0.380311	0.00677082039145113	0.0468185166084661
CG1910	14166.6781048755	16027.5359282824	12305.8202814686	0.767792	-0.381212	1.13846416776662e-05	0.00026083739860253
CG7029	5974.30436744372	6765.86460479161	5182.74413009583	0.766014	-0.384558	6.82249924083973e-05	0.00119200647113539
Nrk	2120.59266484901	2401.71650436084	1839.46882533717	0.765898	-0.384777	0.00178514088075237	0.0164492430598333
CG6329	4531.68756265692	5134.71029848859	3928.66482682525	0.765119	-0.386244	0.0042187663255563	0.0328578129863935
MESK2	3665.84321204188	4154.26691698112	3177.41950710264	0.764857	-0.386738	0.000925785819358411	0.0101215775219838
pzg	27984.2651760802	31725.2817543763	24243.2485977841	0.764162	-0.38805	6.15222158545888e-06	0.000156081018853012
pico	2444.45964336544	2772.47388165867	2116.44540507221	0.763378	-0.389531	0.000799178735845587	0.00909884642696328
Flo-2	2459.50758379465	2792.8309991447	2126.1841684446	0.761301	-0.393462	0.000813844655395719	0.00919983907503278
stai	9119.53305490348	10358.6202064856	7880.44590332135	0.760762	-0.394483	1.27737299300066e-05	0.000284452278521509
spg	2002.72790475261	2276.15873632149	1729.29707318373	0.759744	-0.396415	0.00150274094202099	0.0144969628999328
CG15107	1414.62346120383	1608.11794100839	1221.12898139928	0.759353	-0.397158	0.00338660761075011	0.0278755435338187
Fur2	4170.39987089538	4740.95541254288	3599.84432924788	0.759308	-0.397243	8.09369206278874e-05	0.00136682532221441
jing	6959.54805788051	7915.65431170594	6003.44180405508	0.758426	-0.398919	1.94890811122461e-05	0.000407563664203661
CG8478	4975.70832665468	5660.95490799969	4290.46174530968	0.757904	-0.399913	5.47719490232619e-05	0.000988029054458581
rhea	28390.0796262966	32302.5140867802	24477.645165813	0.757763	-0.400182	9.70968841935662e-07	3.14809054498983e-05
CG9797	4390.58114955529	4996.58584131504	3784.57645779554	0.757432	-0.400811	9.24745327475926e-05	0.00152490429320515
crl	2002.62354190842	2279.69235631766	1725.55472749918	0.756924	-0.401779	0.00138484094440587	0.0138633806975117
DAAM	5082.36460223742	5785.6611379998	4379.06806647505	0.756883	-0.401858	3.56545560714521e-05	0.000683092115630992
bchs	2417.62838590621	2752.32599755646	2082.93077425596	0.756789	-0.402036	0.00109880898066511	0.011573426912939
CG5869	1189.25506077196	1354.06695860165	1024.44316294227	0.756568	-0.402459	0.00533239540960844	0.0391112724696825
D1	28406.2255827231	32377.6765808694	24434.7745845768	0.75468	-0.406064	1.0188334096804e-06	3.28152952126626e-05
CG1637	2915.28581375913	3325.1313111729	2505.44031634536	0.753486	-0.408347	0.000296852262226563	0.00404738937160928
Cap-G	10444.5865900065	11914.009486623	8975.16369339004	0.753329	-0.408649	4.23218697395413e-06	0.00011332063049296
LanB1	4435.20992405204	5061.49266020838	3808.92718789571	0.75253	-0.410178	0.00252737818841669	0.0219408018981924
row	10402.5795899713	11871.6639369045	8933.49524303804	0.752506	-0.410226	4.1947599948753e-06	0.000112875963733011
CG32264	4965.18017124402	5668.13047841544	4262.22986407261	0.751964	-0.411265	0.00121115545228107	0.0124845634376134
CG8300	2640.74959549955	3014.82761554019	2266.67157545891	0.751841	-0.4115	0.000288629080473148	0.00398415694685418
CG9634	1748.15309102817	1996.16943261606	1500.13674944028	0.751508	-0.41214	0.0016564191992198	0.0155981343154372
CG7379	3950.47472453317	4513.3275669926	3387.62188207374	0.750582	-0.413919	6.98330148264099e-05	0.00121818596664218
CG42550	1918.61384034931	2192.96830110358	1644.25937959504	0.749787	-0.415447	0.0006107527397393	0.00733695615565741
CG7369	4078.74789276582	4663.64659791284	3493.8491876188	0.749167	-0.416641	5.42819805955913e-05	0.000980782712810099
CG11504	3636.87335878896	4159.20228712729	3114.54443045064	0.748832	-0.417286	0.00010038777979299	0.0016213793736333
arr	1787.26691588148	2044.53835038835	1529.99548137462	0.748333	-0.418248	0.00114924579157381	0.0119685278687612
Inx3	8465.000083704	9689.8318948855	7240.1682725225	0.747192	-0.420448	0.000627953716311673	0.0075030340813498
CG10137	1159.9512384201	1328.03848181394	991.863995026254	0.746864	-0.421083	0.00407762768418584	0.0320669489219201
CG8334	2006.37461490828	2297.17238680997	1715.5768430066	0.746821	-0.421165	0.0007197592906411	0.00841891077642517
Adf1	4192.81635179837	4806.99899249499	3578.63371110174	0.744463	-0.425728	2.68300674459228e-05	0.000543052294096711
CG14762	4062.93313700209	4658.13992325677	3467.72635074741	0.744444	-0.425764	0.00351823123155989	0.0287248974614941
Ubx	1154.14128883417	1323.31506916926	984.967508499092	0.744318	-0.426009	0.004063274210119	0.0319993642968407
CG10641	1849.9105688726	2122.24546282133	1577.57567492387	0.743352	-0.427882	0.000984915867703281	0.0105831293249184
Klp68D	1176.58158904138	1351.68189643999	1001.48128164276	0.740915	-0.43262	0.00328864497144599	0.0272200919813855
Chrac-16	1599.6780824331	1838.27419991837	1361.08196494784	0.740413	-0.433598	0.00114765658149702	0.0119631894311397
tara	4310.95275183775	4954.18331094959	3667.72219272592	0.740328	-0.433763	0.00611943575141633	0.0434777302236179
CG6695	9502.49870805302	10923.649632661	8081.34778344505	0.739803	-0.434787	1.08613932494467e-06	3.46815522378886e-05
Socs16D	2573.66035372726	2958.70272753253	2188.617979922	0.739722	-0.434945	0.000146795319256539	0.00225318399907678
Ucrh	2609.83679424738	3001.63911677807	2218.03447171669	0.738941	-0.436469	0.000540592101479295	0.00663763473109164
mira	50701.2280631754	58320.5150553049	43081.9410710458	0.73871	-0.43692	0.000523251739620341	0.00645324454013455
loqs	3089.35051906878	3556.34796501116	2622.3530731264	0.737372	-0.439535	6.13073527854932e-05	0.00109174247460321
unpg	1480.20661944508	1705.07545729665	1255.33778159351	0.736236	-0.44176	0.000929801645608969	0.0101215775219838
CG12024	954.470773227593	1100.18174737188	808.759799083309	0.735115	-0.443959	0.00503840071525893	0.0376002073525569
cnn	7848.73449141647	9047.01731530891	6650.45166752403	0.735099	-0.44399	0.000209073274231168	0.00304485219299704
Rbf2	2095.51110706962	2415.61819457434	1775.4040195649	0.734969	-0.444245	0.000276982465767512	0.00386661954724698
CG3500	945.872317162937	1091.52019621628	800.224438109597	0.733128	-0.447862	0.00472823283700688	0.0358880623530194
Sulf1	2167.69916853829	2502.68011405584	1832.71822302073	0.732302	-0.449489	0.00018713508543247	0.00277259342576748
insc	9171.58870303945	10590.3193047683	7752.85810131059	0.73207	-0.449946	0.00413644499203282	0.0324376688436617
CG17754	1472.64007655916	1700.80744197179	1244.47271114654	0.731695	-0.450685	0.00098096173377611	0.0105624484357753
CG14321	916.65678749274	1059.15804866737	774.155526318105	0.730916	-0.452223	0.00526789583850042	0.0388728253617725
CG4645	934.33115917313	1079.79516580897	788.867152537293	0.730571	-0.452903	0.0051769341221595	0.0384019305510256
CG3548	1293.67861670499	1495.2873984966	1092.06983491337	0.730341	-0.453358	0.00154281455442378	0.0148302381736653
kn	1754.69465996708	2028.32523513886	1481.06408479531	0.730191	-0.453655	0.000394037931831161	0.00509653052545415
drl	2014.9890685209	2331.59602322361	1698.38211381819	0.72842	-0.457157	0.000290328106992196	0.00398779471557142
Cad74A	2110.20627888292	2442.54095672803	1777.8716010378	0.727878	-0.458232	0.0001235623363413	0.00195587561456486
Atg7	1285.5199926527	1488.74410524019	1082.29588006521	0.726986	-0.460001	0.00137542068410392	0.0137939301820964
ph-p	5635.5262296446	6534.74645824271	4736.3060010465	0.724788	-0.464369	0.000136012308010663	0.00212569446781222
mthl5	1132.3619343871	1315.0569546337	949.666914140499	0.722149	-0.469632	0.00155566288583165	0.0149279153604156
fz2	3549.83613921146	4124.41885158888	2975.25342683403	0.721375	-0.471178	1.11892824069032e-05	0.000257422994007264
Dref	9630.03029354423	11190.613728399	8069.44685868949	0.721091	-0.471747	1.67595580945184e-07	6.67498958947269e-06
B4	3766.70832197166	4378.63225480351	3154.78438913982	0.720495	-0.472939	9.09542117902825e-06	0.000214582420682297
CG12214	805.311650248235	936.40503058971	674.21826990676	0.720007	-0.473917	0.00662922509186052	0.0460983686935861
Sema-1b	4558.31281061823	5301.06981920352	3815.55580203294	0.719771	-0.47439	3.1023505455481e-06	8.81670569363952e-05
sas-6	927.019935073884	1078.43024352855	775.609626619213	0.719202	-0.47553	0.0029866830355236	0.0252572464921905
SAK	3111.88546529038	3623.19605435075	2600.57487623001	0.717757	-0.478432	1.14525726269524e-05	0.000261853882779208
CG1537	779.239674269565	907.562189294082	650.917159245048	0.717215	-0.479523	0.00574544163869643	0.0415106290566936
Ras85D	6335.8638939458	7385.20484830062	5286.52293959098	0.715826	-0.482319	4.45740123649687e-07	1.59262516205637e-05
CG17230	829.125129803709	966.555292409618	691.694967197801	0.715629	-0.482716	0.00448243858533458	0.0343272622744575
Rbp1-like	3773.75254095376	4399.95012607721	3147.55495583032	0.715362	-0.483256	1.58292598719897e-05	0.000343544405659275
Rapgap1	3140.01133229404	3664.79115935512	2615.23150523295	0.71361	-0.486792	8.89092054580497e-06	0.000210882995019759
CG16947	728.106989663478	849.939267124664	606.274712202293	0.713315	-0.487388	0.0056705316690476	0.0411030319024507
insv	2183.52086639341	2549.60342394814	1817.43830883868	0.712832	-0.488366	5.14612524774629e-05	0.00093743842217962
cdi	4176.83321945288	4878.58966379961	3475.07677510614	0.712312	-0.489419	9.67636406345528e-06	0.000226365805206558
Chro	16173.7635199258	18910.9102754768	13436.6167643748	0.710522	-0.493049	5.90185124755406e-08	2.56177230714143e-06
GC	1079.08436216121	1261.71888087278	896.449843449638	0.710499	-0.493096	0.00105707925188984	0.0112082677929388
dlp	1570.05901702419	1835.80936717751	1304.30866687087	0.710482	-0.493131	0.000268619604999566	0.00377835576044959
CG33232	3799.46970871044	4446.01630373059	3152.92311369029	0.709157	-0.495823	3.22902272944617e-06	9.0380102190443e-05
Orct2	1006.92191159047	1178.3838940737	835.459929107242	0.708988	-0.496167	0.00154564685125359	0.0148446221358081
Gfat2	2425.45179192297	2838.97848958538	2011.92509426057	0.708679	-0.496795	3.13208114075611e-05	0.000609521639861329
RpS15Ab	2397.29824923656	2806.61593367962	1987.98056479351	0.708319	-0.497528	2.31269289001455e-05	0.000477621664690543
Kap3	1560.77904132365	1829.81860467746	1291.73947796984	0.705939	-0.502386	0.000168471645491448	0.00254010437544229
Syp	52315.6968761698	61370.1006152909	43261.2931370487	0.704925	-0.504459	0.000215473447427081	0.00312169615099052
CG42663	840.28088214595	987.064773641847	693.496990650053	0.702585	-0.509255	0.00292075279769851	0.0248391501019147
CG9305	5157.29724590972	6058.63051449694	4255.96397732251	0.702463	-0.509506	2.47974991294014e-07	9.56518394333502e-06
Tsp96F	2305.96602521342	2709.62002105799	1902.31202936884	0.702059	-0.510337	1.66706059611882e-05	0.000357613462240778
rap	2572.8340461371	3024.13547491323	2121.53261736097	0.701534	-0.511416	9.19823646968821e-06	0.000216090493977115
Fas1	9058.33201135476	10650.0906958628	7466.57332684671	0.701081	-0.512348	1.56162231249592e-08	7.54467266802375e-07
Dcp-1	1103.15581494298	1297.00699058929	909.304639296665	0.701079	-0.512351	0.00079851459281715	0.00909884642696328
CG30183	2555.03124472525	3004.49129627057	2105.57119317993	0.700808	-0.512909	9.39973281802352e-06	0.000220358293404805
CG12768	948.173707736475	1115.01463689241	781.332778580539	0.700738	-0.513054	0.00120570026059805	0.0124514324310089
CG4612	2199.86525321174	2589.9183844958	1809.81212192769	0.698791	-0.517067	0.000492649949320857	0.00615286015863958
CG3556	2162.93211767267	2546.70262244461	1779.16161290073	0.698614	-0.517433	0.00131558951427882	0.0133140534450512
glec	1685.72170463881	1985.76147577015	1385.68193350746	0.697809	-0.519096	8.94994395954794e-05	0.00149326992910656
mub	10490.7065787098	12358.0158637432	8623.3972936765	0.697798	-0.519119	5.26135073362376e-09	2.9225350820687e-07
a6	1346.00469570283	1587.7623811548	1104.24701025085	0.695474	-0.523932	0.000191159377017972	0.00281346092374001
Spn	5711.51485714368	6750.23209702348	4672.79761726387	0.692243	-0.530651	3.93269815696776e-08	1.7621024967833e-06
CG11399	3837.4242722326	4535.61676597859	3139.23177848661	0.692129	-0.530887	4.39488436188168e-07	1.58045161906891e-05
CG33056	850.911299538452	1006.46267253804	695.359926538869	0.690895	-0.533462	0.00124340041810749	0.0127460013339579
CG13868	3830.45313847368	4531.78700483972	3129.11927210764	0.690482	-0.534323	2.45473300233213e-06	7.1593157800301e-05
CG1599	2444.47444985471	2892.86667391759	1996.08222579182	0.690001	-0.535329	4.94340071816785e-06	0.000129554407500663
lea	1942.80602630064	2300.45320415692	1585.15884844436	0.689064	-0.537291	4.11320524791875e-05	0.000770757786085551
CG13822	525.132502184655	622.002304424309	428.262699945	0.688523	-0.538424	0.00704113295469667	0.0481779983944516
CG32486	2292.59827747772	2716.55443941889	1868.64211553655	0.687872	-0.539788	6.65455635797813e-06	0.000166543761823993
Pde9	857.639795364289	1016.25666978001	699.02292094857	0.687841	-0.539853	0.00124806075837236	0.0127702128425724
fbl6	3265.07006056021	3869.25973701301	2660.88038410741	0.687698	-0.540154	7.06705392201542e-07	2.37248045865364e-05
zfh1	1555.35247148726	1843.82007805406	1266.88486492047	0.687098	-0.541412	6.49217003306175e-05	0.00114147141467377
CG12237	1824.68671671835	2163.5484459635	1485.82498747319	0.686754	-0.542135	1.85912158631956e-05	0.000392003018352618
Cyp28d1	964.689608274531	1144.80990320848	784.569313340586	0.685327	-0.545135	0.000994730494153728	0.010653313167805
CG12253	558.653223622636	662.98276787279	454.323679372482	0.685272	-0.545251	0.00527329408510582	0.0388831080780994
sn	2328.97556400585	2770.45952506461	1887.4916029471	0.681292	-0.553655	3.9450353805569e-06	0.000107444198893991
rut	2801.25762302572	3334.8244786588	2267.69076739265	0.680003	-0.556387	8.03530500810485e-07	2.65739015625182e-05
HmgZ	15809.705005183	18826.9805719362	12792.4294384298	0.679473	-0.557511	6.74694197623785e-07	2.28573229390107e-05
vari	950.719095756156	1132.17720043665	769.26099107566	0.679453	-0.557555	0.00062708052075609	0.00750066603513636
abd-A	3457.30976286149	4121.92642661267	2792.69309911031	0.677521	-0.561662	2.08537555163448e-07	8.15939898935294e-06
Gp150	8550.71032476932	10196.5621790636	6904.85847047506	0.677175	-0.562399	8.75805497733065e-10	5.56111468046275e-08
Sema-1a	6514.59051226071	7773.21386923606	5255.96715528536	0.676164	-0.564555	2.15832959403e-09	1.28253253737227e-07
CG6356	1514.73862748474	1808.31804421482	1221.15921075465	0.675301	-0.566397	3.38128171479487e-05	0.00065117508517852
CG11425	564.741710418132	674.684452787264	454.798968049	0.674091	-0.568984	0.00445438868427073	0.034135977282494
CG3257	1168.63384788171	1396.49407422659	940.773621536831	0.673668	-0.56989	0.00324051615477961	0.0268613447414645
CG4467	2644.06424828492	3160.67970070534	2127.4487958645	0.673099	-0.57111	0.000282210559796325	0.00391990467557095
Yippee	826.335520508206	988.205532439177	664.465508577235	0.672396	-0.572617	0.000662309139901967	0.00782101930137159
Eip63E	2401.8331108933	2872.91021085981	1930.75601092679	0.672056	-0.573347	1.07654235454242e-06	3.45738111088884e-05
Atf-2	3161.81831377209	3783.6811605193	2539.95546702488	0.671292	-0.574987	0.00304567020312484	0.025600217320063
pk	3156.50108900044	3777.53099476809	2535.4711832328	0.671198	-0.57519	0.000632972982400336	0.00754677658844693
CG31195	821.271269436313	983.53306453294	659.009474339686	0.670043	-0.577674	0.000879813203757607	0.00978946109696923
CG13920	3999.62043899756	4794.08675182849	3205.15412616664	0.668564	-0.580862	0.0039073695475397	0.0310799501877316
RabX4	749.483786876762	898.863107841055	600.104465912469	0.667626	-0.582888	0.000800776337978189	0.00910770385630874
mam	4346.02982879335	5212.98827172924	3479.07138585746	0.667385	-0.583408	1.02701194360927e-08	5.18734396244825e-07
CycE	11308.1983270616	13586.9134777705	9029.48317635272	0.664572	-0.589502	3.45087048102055e-05	0.000663426864794124
CG33978	1012.54874507049	1216.65979997309	808.437690167895	0.664473	-0.589717	0.000167871763974963	0.00253667071651702
stg	4420.49893446508	5315.04012914244	3525.95773978772	0.663392	-0.592065	5.51689240444532e-09	2.99042479991202e-07
CG9894	34688.1312886708	41754.762470499	27621.5001068425	0.661517	-0.596149	6.45370481668416e-09	3.41493180585688e-07
ec	620.326956062798	747.245912168852	493.407999956744	0.660302	-0.598802	0.00642564985236828	0.045162442226133
kar	1912.95861234935	2304.77485889306	1521.14236580564	0.659996	-0.599471	1.57876247152962e-06	4.87311349545475e-05
mRpL37	2931.44623714406	3533.91321245952	2328.9792618286	0.659037	-0.601569	5.9664481621899e-08	2.57973431822001e-06
LM408	2065.94912057794	2493.95703081521	1637.94121034067	0.656764	-0.606553	7.70045256846175e-05	0.0013164219837038
CG15525	734.309359783746	886.629138671517	581.989580895975	0.656407	-0.607337	0.000514389407442357	0.00635805906062232
Sod3	565.996532716131	684.715142671955	447.277922760307	0.653232	-0.614332	0.0020654058034104	0.0184491875301418
CG6293	739.390155148982	894.639998624463	584.140311673501	0.652933	-0.614992	0.00220941507537595	0.0196094411482249
Orct	1359.86092522849	1646.16588178827	1073.55596866871	0.652155	-0.616712	1.04963038028835e-05	0.000242989433036753
CG17803	2596.96218132731	3144.05788286572	2049.8664797889	0.651981	-0.617098	5.22464567571585e-08	2.29471394263061e-06
CG42346	617.008436333254	747.663012354618	486.353860311889	0.650499	-0.620382	0.000896979429504176	0.00990552678682578
CG30463	436.145625550248	528.518095337945	343.773155762552	0.650447	-0.620496	0.00571920646208657	0.0413748842491575
Ric	3217.42377897234	3899.182023514	2535.66553443068	0.650307	-0.620807	0.00256342799139299	0.0221327209326798
Ten-m	5323.27702158702	6451.46877717472	4195.08526599932	0.650253	-0.620928	3.53721365524773e-10	2.38215261437047e-08
CG15209	1951.10508520763	2365.95334759634	1536.25682281892	0.649318	-0.623002	4.64338119545668e-07	1.65375807192034e-05
PICK1	969.062264899064	1175.14442178845	762.980108009683	0.649265	-0.623121	7.56483487453913e-05	0.00129722909144875
CG9932	1371.98567892775	1663.94444123506	1080.02691662044	0.649076	-0.62354	0.000241563776541725	0.00344135472427135
caps	1289.67058819947	1564.35174520787	1014.98943119106	0.648824	-0.6241	0.000723300812761236	0.00843370265624644
nord	439.177735489726	532.808050745102	345.54742023435	0.64854	-0.624732	0.00684226002131281	0.0471365116905319
Ac78C	1219.31400339926	1480.42853300213	958.199473796383	0.647245	-0.627617	1.72830169476808e-05	0.000367909740081664
CG10098	1776.14658273976	2157.59435821849	1394.69880726104	0.646414	-0.62947	3.12646361847073e-06	8.84001621588975e-05
Trim9	1156.42090090537	1404.99855165163	907.843250159111	0.646152	-0.630054	2.83681873099059e-05	0.000561902490887119
Dh44-R2	617.212372077973	750.011206076352	484.413538079595	0.645875	-0.630673	0.00108893076943084	0.0114911668660166
CG5022	476.686341307635	579.614813469537	373.757869145733	0.644838	-0.632991	0.0026970526980426	0.0231069002163834
Nos	376.238645444119	457.509571132127	294.967719756112	0.644725	-0.633245	0.00624669456957485	0.0440719174965814
Gs1	1425.21477623568	1733.56904917221	1116.86050329915	0.644255	-0.634296	0.000170933330317028	0.00257024515085631
CG15630	1006.27706433393	1224.48207646959	788.072052198277	0.643596	-0.635772	0.00645967313799003	0.0453155858013543
CG9413	2323.23400412561	2827.43822816439	1819.02978008683	0.643349	-0.636326	9.15730004981563e-05	0.00151874504706793
CG31547	1334.46696941256	1624.12702116913	1044.80691765599	0.643304	-0.636428	7.94909416011945e-06	0.000192440815484199
bru-3	2146.79886604244	2613.33114982306	1680.26658226182	0.64296	-0.6372	0.00351579782873604	0.0287248974614941
CG42342	13839.7795564349	16849.304127307	10830.2549855627	0.642772	-0.637622	2.65734490654045e-10	1.84552603759234e-08
Shroom	572.74002272025	697.913950211108	447.566095229393	0.641291	-0.640948	0.00273996932062799	0.0234565016107998
Dr	1605.25684571286	1956.1175852363	1254.39610618942	0.641268	-0.641	4.81909927547332e-06	0.000126895334476444
CG18549	968.394072034735	1180.14306721701	756.645076852462	0.641147	-0.641273	5.05780359966359e-05	0.000924380157885885
CG10139	1468.320196034	1789.66449149944	1146.97590056857	0.640889	-0.641854	2.81837453268214e-06	8.11341393967978e-05
CG5854	1239.28473355186	1511.34253022011	967.226936883603	0.639979	-0.643904	1.17162217369543e-05	0.000266238560206619
CG8289	7357.08333589817	8972.88309598543	5741.2835758109	0.639848	-0.644198	4.67092135451166e-12	4.63422125815478e-10
slou	384.736515191349	469.252646054588	300.220384328109	0.639784	-0.644343	0.00582696207077955	0.0418546881257287
CG15097	447.206473309091	545.478741493438	348.934205124743	0.639684	-0.644568	0.00293587158864464	0.0249414412026141
sog	366.503279498985	447.597310412565	285.409248585404	0.637647	-0.649169	0.00596363535123832	0.0426160231658908
CG4476	1179.29568604394	1440.53583592772	918.055536160164	0.637301	-0.649952	0.000167717552713434	0.00253667071651702
Swim	5507.4217640065	6730.51109546391	4284.33243254909	0.636554	-0.651646	5.12013959070747e-07	1.79479467293191e-05
Sytbeta	802.600914946982	981.74008137091	623.461748523055	0.635058	-0.65504	0.00131962753755393	0.0133427672404906
slow	366.588558766959	448.423963168118	284.7531543658	0.635009	-0.655152	0.00693269937299707	0.0475825543129978
Gfat1	613.811163469631	750.88031030236	476.742016636901	0.634911	-0.655374	0.00531967840435338	0.0390437691077773
Nep3	1186.9065284627	1452.07990017193	921.733156753459	0.634768	-0.6557	1.09635743462633e-05	0.000252753606090617
CG7058	360.579564861331	441.465862159507	279.693267563156	0.633556	-0.658456	0.00595274829883304	0.042565597874281
CG42361	618.421703437526	757.305288462456	479.538118412596	0.633216	-0.65923	0.00143655115585994	0.0141084657436071
ced-6	1435.79065285017	1759.97393737875	1111.6073683216	0.631604	-0.662907	1.79253648850471e-06	5.45716861925051e-05
CG9121	402.09898398152	492.91405969466	311.28390826838	0.631518	-0.663105	0.00379625837486237	0.0304358030746541
ASPP	377.005329570458	462.21057900518	291.800080135736	0.631314	-0.66357	0.00523729663327761	0.0386947075724606
CG42673	948.148381534842	1162.60082527837	733.695937791318	0.631082	-0.664102	3.30426763329078e-05	0.000638556903323951
kek1	2778.97850018441	3407.65951577782	2150.29748459101	0.631019	-0.664245	9.42799642663734e-09	4.78373955674859e-07
ey	2383.27107912717	2924.3575896018	1842.18456865254	0.629945	-0.666702	1.35468988095147e-08	6.63141584014658e-07
opa	764.425574428335	938.9653889198	589.88575993687	0.62823	-0.670636	0.000144364734493093	0.00222493887612657
beat-VI	977.295206528488	1200.96357856602	753.626834490955	0.627518	-0.67227	0.000935227198984047	0.0101585969062666
CG31145	651.737015678806	801.276466190518	502.197565167095	0.626747	-0.674045	0.00330946992588245	0.0273418809043909
rost	579.555263194475	713.472127177618	445.638399211331	0.624605	-0.678984	0.000928457524362334	0.0101215775219838
CG4462	490.778443526965	604.243200128155	377.313686925775	0.62444	-0.679365	0.00093505480235717	0.0101585969062666
pigs	948.772096230715	1168.13827752694	729.405914934487	0.624417	-0.679417	2.2910803853815e-05	0.000474087248461066
CG44153	552.039292610986	679.755671244727	424.322913977245	0.624229	-0.679854	0.00607490374064463	0.0432442859487784
scrt	2611.90929820453	3217.20666397614	2006.61193243293	0.623712	-0.681047	0.000435838889079317	0.00555394694432267
CG9796	4674.97725106161	5763.27444357054	3586.68005855268	0.622334	-0.68424	4.75581915709362e-11	3.69557080235135e-09
Tl	986.031766822428	1215.79478062316	756.268753021694	0.622037	-0.684929	2.41396091944172e-05	0.000495821326004369
Gli	503.645383085778	621.46692589146	385.823840280096	0.620828	-0.687735	0.00122118558886715	0.0125646428365664
dap	1282.97339225338	1583.13016273286	982.816621773897	0.620806	-0.687786	2.11893169361593e-06	6.27881839452271e-05
sm	2836.10568241685	3500.20332577951	2172.00803905419	0.620538	-0.688409	5.10940632126831e-07	1.79479467293191e-05
shg	5769.06257404843	7122.27812572871	4415.84702236816	0.620005	-0.689649	4.99313806404574e-06	0.000130550000394532
CG8740	497.63146139157	614.508468144726	380.754454638413	0.619608	-0.690572	0.00735010339230539	0.0496198960481759
bab2	873.485779814779	1078.83225056181	668.139309067748	0.619317	-0.69125	2.55624459669413e-05	0.000518339232818707
CG4502	1317.61896782274	1627.43201329563	1007.80592234985	0.619261	-0.691379	1.26022932683872e-06	3.98964908257319e-05
Oli	1773.85607127774	2191.72476899548	1355.98737356	0.618685	-0.692723	7.77461004646838e-05	0.00132502249749013
CG11247	3061.88476699177	3784.95125199614	2338.81828198741	0.617926	-0.694495	2.93177406678336e-10	2.010979841364e-08
CG44085	893.166318180837	1104.36955631819	681.963080043485	0.617513	-0.695457	1.75185780872106e-05	0.000371663830761235
GstO3	339.989758740093	420.606294361265	259.373223118921	0.616665	-0.697441	0.00474761219432628	0.035985993658495
l(3)neo38	13864.5350668078	17163.2303981625	10565.839735453	0.615609	-0.699914	4.29704682344209e-16	7.1420430241814e-14
Fas3	1117.78933716956	1385.65442985692	849.924244482205	0.613374	-0.705161	3.17212565041958e-05	0.000615159864353619
otp	311.370652783497	386.025041653316	236.716263913679	0.613215	-0.705536	0.00521709662141412	0.0386065954227604
CG32243	1503.16750462083	1863.88664881412	1142.44836042755	0.612939	-0.706185	1.55191228356669e-07	6.22557736281339e-06
Slc45-1	925.846781871791	1148.43526903719	703.258294706394	0.612362	-0.707543	4.40992724833083e-05	0.00081671852639087
Ank2	8857.3477671071	10990.7931129512	6723.90242126296	0.611776	-0.708925	0.0047817431082314	0.0361460744344676
CG6040	458.404948733364	568.862358356752	347.947539109976	0.611655	-0.70921	0.00127382788992129	0.0129503893072327
fne	4292.51234426349	5327.08509421982	3257.93959430716	0.61158	-0.709386	0.00202122454203227	0.0181861110211033
CG8321	1081.43459522932	1342.22681706866	820.642373389991	0.611404	-0.709803	3.6570020860133e-06	0.000100390248414077
sano	500.948062830699	621.826672504841	380.069453156558	0.611214	-0.710249	0.000792423006943646	0.00905905807938045
pdgy	1516.90717448105	1883.96153402679	1149.85281493531	0.610338	-0.71232	0.000745772455560809	0.00862333353401843
CG5151	1405.79973917553	1746.48808137232	1065.11139697874	0.609859	-0.713452	2.65963016484777e-06	7.71639958010141e-05
cpo	325.175683150085	404.002880703359	246.34848559681	0.609769	-0.713665	0.00427695209444595	0.0331749059896636
fng	1254.2742472583	1559.24362682985	949.30486768676	0.608824	-0.715903	6.81970132614468e-07	2.30335930504923e-05
pHCl	337.675480907807	419.818162501433	255.532799314181	0.608675	-0.716256	0.00684189628011919	0.0471365116905319
CG3777	328.378088632276	408.389097055733	248.367080208819	0.608163	-0.71747	0.00434883964543897	0.0336052198470917
side	875.4455928271	1089.04454276627	661.846642887932	0.607731	-0.718494	1.4185265008241e-05	0.000312751318991218
CG14687	596.299502864646	742.137786780585	450.461218948707	0.606978	-0.720284	0.000179655870958749	0.0026783435168787
Kul	615.985337694648	766.693885391598	465.276789997699	0.606861	-0.720561	0.000197898077002628	0.00289729042378551
Sesn	541.251067328148	674.288850212002	408.213284444294	0.605398	-0.724044	0.000413319619407106	0.00529735595253952
CG34371	767.789933901864	958.499183075924	577.080684727804	0.602067	-0.732004	0.00059446345675055	0.00717228874203269
CG13248	1071.54983664585	1338.1351772163	804.964496075407	0.601557	-0.733227	0.00452753147527487	0.0346010520998998
dac	968.871767780511	1209.92757089805	727.815964662972	0.601537	-0.733275	1.26623647183395e-05	0.000282538547691142
chn	1668.69466514213	2084.56651248609	1252.82281779817	0.600999	-0.734565	5.12628866374832e-06	0.000133403558856139
Rgk2	273.625545773856	342.171994088592	205.079097459119	0.599345	-0.738541	0.00723887690601894	0.0490758409191439
CR40469	590.948553670375	739.285212613931	442.611894726819	0.598702	-0.740089	0.00596904861445567	0.042627293190123
CG3376	1631.5403714317	2041.43280614329	1221.64793672011	0.598427	-0.740754	4.09745601293383e-05	0.00076910356783312
CG8839	7992.62408166197	10004.7388847054	5980.50927861853	0.597768	-0.742343	1.23271004979014e-05	0.000275611148355493
Syt14	833.611049096947	1043.70488204903	623.517216144866	0.597408	-0.743213	7.48532897600507e-06	0.000184427883772435
Epac	965.630956936274	1209.0454107108	722.216503161753	0.597344	-0.743365	0.00171013374765006	0.0159555047891582
CG4829	724.059747869285	907.168793973575	540.950701764995	0.596307	-0.745874	3.15865132703399e-05	0.000613617719335693
CG6123	405.694313989835	508.416907152205	302.971720827465	0.595912	-0.746829	0.00737739494371098	0.0497436969748279
CG13594	729.187284126519	913.85955079026	544.515017462779	0.595841	-0.747001	0.00160088868672614	0.0152434233820916
Bx	788.972630813827	989.315195136058	588.630066491595	0.594987	-0.749069	7.88473513584392e-05	0.00134173318268756
CG31690	824.844293817574	1034.65083134785	615.037756287298	0.59444	-0.750397	8.81666492735758e-06	0.000209787538913913
mav	415.812017324241	522.066786207435	309.557248441048	0.592946	-0.754028	0.000652287253990143	0.00773555599395781
CG43902	253.697115507516	318.558780637053	188.83545037798	0.592781	-0.75443	0.00714916130726955	0.0486177970908074
CG11638	468.588400428793	588.396519744544	348.780281113042	0.592764	-0.75447	0.00252361523212935	0.0219252638463029
CG3921	899.755369351931	1130.16076115018	669.349977553677	0.592261	-0.755695	2.72588683862297e-05	0.000549728757727376
Nrt	20770.2344457535	26090.2099025751	15450.2589889318	0.592186	-0.755878	1.28435918388505e-16	2.30190310505333e-14
nAcRalpha-96Aa	1428.06184914327	1794.71477444975	1061.4089238368	0.591408	-0.757774	0.00544586517956763	0.0397575545969669
CG31038	405.484268027586	509.649173150914	301.319362904257	0.591229	-0.758211	0.000882085990540735	0.00979194757930934
santa-maria	672.508997864143	845.642546145444	499.375449582841	0.590528	-0.759923	2.7428473165126e-05	0.000552147090237101
Cad99C	404.003353165159	508.013714094128	299.99299223619	0.590521	-0.759939	0.00437435961375442	0.0336814395615726
pot	753.582590136265	948.134707682298	559.030472590231	0.589611	-0.762165	0.00659632313015488	0.046016627891907
Aats-asn	13646.0887040218	17183.9216813424	10108.2557267013	0.588239	-0.765525	5.26280865289253e-09	2.9225350820687e-07
kat-60L1	874.057995080721	1100.66304020057	647.452949960877	0.588239	-0.765526	3.16332573359814e-06	8.90719128048406e-05
hbs	684.445368979948	861.987328819986	506.903409139911	0.588064	-0.765956	2.96881452093313e-05	0.000582852773084964
CG9279	1142.09055254589	1438.38756616295	845.793538928819	0.588015	-0.766075	2.63030342688378e-07	1.00095656436755e-05
RhoGAP100F	4134.58696952661	5207.301806485	3061.87213256822	0.587996	-0.766122	2.96025372527851e-08	1.35927022294607e-06
5-HT7	340.738531357605	429.251200849511	252.225861865699	0.587595	-0.767106	0.00398150167265958	0.0314892858267568
Tre1	476.963962389787	600.909730147122	353.018194632453	0.587473	-0.767406	0.000381461418988196	0.00495873616882852
otk	7521.45891765696	9484.3419900911	5558.57584522281	0.586079	-0.770832	1.35366432169245e-12	1.41904886251382e-10
Pka-R2	1180.40598688237	1489.59661760437	871.215356160375	0.584867	-0.77382	0.00388277367080319	0.030934602456499
CG31760	1154.60771203511	1457.0436951064	852.171728963816	0.584864	-0.773828	0.00139902967462411	0.0139536842281728
Exn	782.482647048081	987.574042886505	577.391251209658	0.584656	-0.77434	8.18740228695534e-06	0.00019701574471622
Ilp6	343.246958423668	433.342971381826	253.15094546551	0.584181	-0.775511	0.00139116236216512	0.0138909757175417
path	36418.9632153612	45991.5851371201	26846.3412936023	0.583723	-0.776644	6.28472374201906e-08	2.69603197594437e-06
2mit	1881.38549172747	2377.0584803727	1385.71250308223	0.582953	-0.778549	0.000492690358159324	0.00615286015863958
serp	469.176027726111	593.058351874613	345.293703577608	0.582226	-0.78035	0.000342258991658725	0.00454926066424851
elk	291.688294401625	368.775068911619	214.601519891631	0.581931	-0.781081	0.00319761051854095	0.0266648408478884
CG6959	541.212797727883	684.391866635184	398.033728820581	0.581587	-0.781932	0.000118875878779221	0.00188976933475637
CG32333	562.237866691519	711.284426721706	413.191306661332	0.580909	-0.783617	0.00542828456032378	0.0396575266497816
CG13830	5076.29687073032	6425.50573742303	3727.0880040376	0.580046	-0.785761	0.0072084121728223	0.0489010232383403
CG4341	1757.5013047088	2225.19138561629	1289.8112238013	0.579641	-0.786769	0.00619875985099251	0.0438816480699945
trh	571.47664810858	723.577148418777	419.376147798383	0.579587	-0.786902	0.00172799257679376	0.0160559573902623
CG6619	260.699171009959	330.208493465552	191.189848554366	0.578997	-0.788371	0.0048865804868434	0.0368633281532952
CG4565	232.138443741545	294.044606694884	170.232280788206	0.578934	-0.78853	0.0067184481930687	0.0465722996390389
Gasp	339.329469511575	429.951758716997	248.707180306152	0.578454	-0.789727	0.00160513161727365	0.0152707384684459
jim	3591.64965810805	4551.04022703753	2632.25908917856	0.578386	-0.789895	1.39892035104059e-10	1.01600019220673e-08
2004-09-01	1369.47382086311	1735.6316584662	1003.31598326002	0.57807	-0.790685	2.19521212178035e-08	1.02924882266765e-06
CG42265	3097.82317770405	3930.40954980092	2265.23680560718	0.576336	-0.795018	7.54663055157101e-13	8.2213881067703e-11
elav	6109.35394779655	7756.61099550761	4462.0969000855	0.575264	-0.797705	9.0447172337428e-17	1.67508163168917e-14
CG34355	525.348394120154	667.078292798752	383.618495441555	0.575073	-0.798184	0.000685040659413405	0.00805520826180081
Alk	2602.76967186452	3305.06562165606	1900.47372207298	0.575018	-0.79832	0.000179450071041277	0.0026783435168787
CG15201	303.875745344195	385.944772269838	221.806718418553	0.574711	-0.799091	0.00233513716927624	0.020474834554893
Abd-B	707.072597849814	899.018022452288	515.12717324734	0.572989	-0.803421	0.000117240852955927	0.0018728335770093
dpr17	523.748355919401	665.973106168806	381.523605669996	0.572881	-0.803692	0.000736922366610181	0.00854235019831035
dpr11	1100.47065906756	1399.92363160605	801.017686529074	0.572187	-0.805442	0.00145112754160986	0.0142069861166245
CG1688	319.944342623244	407.119170079644	232.769515166844	0.571748	-0.806549	0.00165007525631258	0.0155650562378144
CG10019	371.066783609301	472.2886485436	269.844918675002	0.571356	-0.807538	0.000629655629113319	0.00751528823921289
VhaM9.7-a	432.020643419721	549.978087220051	314.063199619392	0.571047	-0.808319	0.000492275020062989	0.00615286015863958
neuroligin	1361.36453590069	1733.48887023615	989.240201565226	0.570664	-0.809286	0.00585000589971888	0.0419659558151557
CG4678	720.847242753564	918.79200750982	522.902477997308	0.56912	-0.813196	0.00662933703854848	0.0460983686935861
Liprin-gamma	2375.63645194493	3028.23178744585	1723.04111644401	0.568992	-0.813519	3.81969829343903e-05	0.000724308659329259
rn	300.652630366249	383.304674841178	218.00058589132	0.56874	-0.81416	0.00436945645070128	0.0336708738420199
Appl	10144.6902737452	12933.6742208755	7355.70632661488	0.568725	-0.814196	0.000311925399550825	0.004216684963271
ds	733.973336312295	935.820236953514	532.126435671075	0.56862	-0.814462	0.00306919884590639	0.0257590162958548
CG32506	383.926361035833	489.657931355859	278.194790715808	0.568141	-0.815679	0.000492804674333084	0.00615286015863958
CG3961	577.175384156241	736.612378015217	417.738390297266	0.567107	-0.818306	3.06421675856231e-05	0.000599464377132823
Tsp66E	1187.2700862173	1515.31722975505	859.222942679539	0.567025	-0.818515	0.000397043683094745	0.00511827077325848
beat-Ia	564.507976814732	720.51806617278	408.497887456685	0.56695	-0.818706	4.08148709149384e-05	0.000767402446035186
tap	3337.70736205607	4261.04006866342	2414.37465544873	0.566616	-0.819556	1.02670819627482e-07	4.2411827052066e-06
tnc	3804.83826480071	4858.82219170614	2750.85433789528	0.566157	-0.820727	0.000585525536771544	0.00709526691887175
18w	890.886446072957	1137.83434137366	643.938550772257	0.565933	-0.821296	0.000186796687699192	0.00277127475796184
CG1544	442.70967940643	565.710393575621	319.708965237239	0.565146	-0.823304	0.000995152903904028	0.010653313167805
Corp	1280.81670033599	1636.81922792442	924.81417274756	0.565007	-0.82366	0.000498194158454457	0.00620620346271965
ST6Gal	288.678087350865	368.995007194124	208.361167507606	0.564672	-0.824515	0.00172812500348756	0.0160559573902623
CG7646	1137.45047675228	1453.92857688545	820.972376619116	0.564658	-0.824551	0.00230921635469235	0.0202845945718114
CG15760	513.558037079335	656.798043064178	370.318031094493	0.563823	-0.826685	6.1885728450515e-05	0.00109880726867686
CG34383	2123.41696630925	2716.1816520079	1530.65228061061	0.563531	-0.827433	0.00323730336000175	0.0268613447414645
kirre	256.231930416223	327.783584951509	184.680275880938	0.563421	-0.827714	0.00348959591088174	0.0285961576413849
Myo10A	370.740866054114	474.277441896529	267.2042902117	0.563392	-0.827788	0.00453320956786258	0.0346206355450783
eys	1249.03003206374	1598.21250741831	899.847556709159	0.563034	-0.828707	0.00609400707413617	0.0433525010293221
CG12605	1017.8165927948	1302.85190961159	732.781275978008	0.562444	-0.830219	2.7325082413906e-07	1.03277658429702e-05
CG42268	2280.31960113558	2919.64178787218	1640.99741439898	0.562054	-0.831218	0.00474453186226201	0.035985993658495
mp	1124.91157544286	1441.39319652131	808.429954364407	0.560867	-0.834269	0.00120911545978383	0.0124751076964884
SPoCk	11492.3687449647	14733.054718961	8251.68277096839	0.56008	-0.836296	3.03518383107854e-09	1.76580956706517e-07
ovo	316.644383521369	406.119963071264	227.168803971473	0.559364	-0.838141	0.00176365110516912	0.0162866930909934
CG42747	287.994251052531	369.450860451378	206.537641653684	0.55904	-0.838978	0.00181013677412223	0.0166233387058233
CG3955	364.964397176827	468.292101115427	261.636693238227	0.558704	-0.839844	0.000458693326505327	0.00581849342936894
Glu-RI	647.69608390749	831.114102619315	464.278065195664	0.558621	-0.840057	0.00169200793733172	0.0157996573106135
Ast	1309.26590257144	1680.19005098529	938.341754157591	0.558474	-0.840439	0.00705315627501856	0.0481916893854724
7B2	2588.2986562638	3322.91594234885	1853.68137017875	0.557848	-0.842057	0.00742911713251178	0.0499409253336182
TrissinR	215.420966769779	276.660383289808	154.18155024975	0.557295	-0.843486	0.00620384386719106	0.0438816480699945
comm	330.480751103131	424.515102109552	236.44640009671	0.55698	-0.844303	0.000813242380100012	0.00919983907503278
CG14024	583.758979928819	749.947566490731	417.570393366906	0.556799	-0.84477	2.78827465933244e-05	0.000559213619245952
CG40470	2356.11088366373	3027.885989978	1684.33577734947	0.556275	-0.846131	2.39278824157503e-07	9.29673529383977e-06
CG42540	1507.17982955009	1937.21050182011	1077.14915728007	0.556031	-0.846763	0.00501452884393705	0.0374472073345622
beat-IV	401.942626615719	516.721228444516	287.164024786922	0.555743	-0.847511	0.00414879207723744	0.0325115497618211
CG34354	634.783545627521	816.754018777076	452.813072477965	0.554406	-0.850986	0.00429536401766933	0.0332613832504123
CG1552	1159.85918267443	1493.04618319177	826.672182157079	0.553682	-0.852872	0.00062212594415581	0.00744942186579673
Mef2	2436.06723785732	3135.98401106973	1736.15046464492	0.553622	-0.853026	3.15363125326905e-13	3.80903809633975e-11
CG43901	530.122305182459	682.478084000029	377.766526364889	0.553522	-0.853288	6.43596298757122e-05	0.00113518128123637
fax	25080.2222997228	32291.3744466717	17869.070152774	0.55337	-0.853684	1.95881911160462e-24	6.40188175533841e-22
beat-Va	326.528904461603	420.492913565817	232.564895357389	0.553077	-0.854448	0.00301049867261125	0.0253981643651069
CG11426	1651.83574559185	2127.73214039495	1175.93935078875	0.552673	-0.855503	6.58426927131514e-11	5.04582069950716e-09
salm	535.929676412623	690.336786126848	381.522566698398	0.552662	-0.855532	2.43317066462673e-05	0.00049792619567831
kek3	352.082007220221	453.556975070517	250.607039369926	0.552537	-0.855857	0.00439987603322738	0.0338117855584059
CG16778	545.73012716144	703.062077145761	388.398177177118	0.552438	-0.856116	0.00157944422792969	0.015103945146949
Frq1	1780.64613735256	2294.04010323764	1267.25217146748	0.552411	-0.856187	0.00103585439083832	0.0110042198766687
beat-Ic	272.404730240056	350.97184756136	193.837612918752	0.552288	-0.856507	0.00741218488199578	0.0499091984317953
CG34155	276.277769988264	356.009376741363	196.546163235166	0.552081	-0.857047	0.00168377228956874	0.0157615554861509
CG12038	478.610195744233	616.921339293157	340.299052195309	0.551608	-0.858283	0.000539558005468286	0.00663226610261459
CG10625	412.621735503446	532.063949867906	293.179521138987	0.551023	-0.859815	0.00021269893690867	0.00308552295943753
CG9667	1712.31309783644	2208.06287739438	1216.5633182785	0.550964	-0.85997	4.03715165969359e-11	3.25078472771849e-09
CG12531	1726.74476703269	2227.11311547238	1226.37641859301	0.550657	-0.860773	0.00434722748177278	0.0336052198470917
Dscam4	1686.41132136629	2175.64884467997	1197.17379805261	0.550261	-0.861813	0.00571368083646453	0.0413618380812989
CG2017	5429.29904715993	7007.08144851165	3851.5166458082	0.549661	-0.863387	6.30821016689647e-08	2.69603197594437e-06
pros	13656.9189230377	17634.8376550225	9679.00019105299	0.548857	-0.865498	7.87075521188434e-11	5.86978737680931e-09
CG34139	719.235532984748	929.091395040449	509.379670929047	0.548256	-0.867079	0.00171773834440707	0.0159995879992048
grim	500.258888286495	646.308304703485	354.209471869506	0.54805	-0.86762	4.1749609308562e-05	0.000778392044692519
dpr12	1653.12249719207	2135.97242334568	1170.27257103845	0.547887	-0.868048	0.000593480734565803	0.00716821513314696
CG42404	755.824560976582	976.632450410965	535.016671542198	0.547818	-0.868232	0.00140463588423908	0.0139536842281728
CR31781	219.316724241462	283.408526052168	155.224922430756	0.547707	-0.868523	0.004541790449677	0.0346623457945129
CG8745	1263.43653296539	1632.67434210449	894.198723826294	0.54769	-0.86857	6.92745721859149e-06	0.000172596198683831
gol	451.729609993454	583.987930993831	319.471288993078	0.547051	-0.870252	0.00174825669859006	0.0162158835014463
CG9650	448.91586058006	580.376109437089	317.455611723032	0.546983	-0.870433	0.000776702449070361	0.00894657791166939
CG7991	290.603988670695	375.974973044907	205.233004296483	0.545869	-0.873374	0.000985739637445152	0.0105831293249184
CG13300	296.200149061139	383.228834836704	209.171463285575	0.545813	-0.87352	0.00101705941223896	0.0108356320122716
NetB	2005.93527520933	2595.63184027146	1416.23871014721	0.545624	-0.874021	4.73267993220159e-05	0.000870687738520265
Samuel	227.996977282223	295.115611698496	160.87834286595	0.545137	-0.87531	0.00280704910399636	0.0239385492276344
CG8788	302.956723634347	392.161226146417	213.752221122276	0.545062	-0.875507	0.00478117226842735	0.0361460744344676
dpr	504.656350370849	653.633211630732	355.679489110965	0.544158	-0.877904	9.48261049828446e-05	0.00155185225120673
CG32204	408.42338203547	528.99326257234	287.853501498599	0.544153	-0.877915	0.000131155734083528	0.00206430951435718
CG34356	401.964971039076	520.648374441145	283.281567637006	0.544094	-0.878073	0.00105938898193648	0.0112113622545506
wry	2273.32774406386	2945.42759724092	1601.2278908868	0.543632	-0.879298	0.0018035442218463	0.0165764957759769
CG8964	1763.28284709891	2284.90688314999	1241.65881104782	0.543418	-0.879867	1.02983123489779e-11	9.4574253571771e-10
SPR	218.086317285059	282.636213948936	153.536420621181	0.54323	-0.880365	0.00380757864043948	0.0305045521647898
CG34362	2774.55873051682	3596.30372533029	1952.81373570335	0.543006	-0.880961	0.00185180245305115	0.0169247477169614
CG14982	462.164990582173	599.354333661088	324.975647503259	0.54221	-0.883078	0.00645485407755512	0.0453103844029012
CG3104	279.224672456877	362.16760926797	196.281735645783	0.541964	-0.883732	0.001132706865866	0.0118518255117731
NetA	267.703955410683	347.263650990592	188.144259830774	0.541791	-0.884192	0.00157738768397961	0.0150972712699237
tau	1496.45564281397	1941.71941102908	1051.19187459886	0.541372	-0.885309	0.00360740198348638	0.0293022301465648
Rim	2690.11945275031	3491.66023471482	1888.5786707858	0.540883	-0.886612	0.00571300849477845	0.0413618380812989
CG5375	544.753232817121	707.107476126433	382.39898950781	0.540793	-0.886851	0.00410234768991647	0.0322318781880865
CG2082	1255.19949485217	1629.56733067441	880.831659029921	0.540531	-0.887551	0.00101458413728464	0.0108196342931928
CG34351	424.414604021258	551.008368449135	297.820839593382	0.540501	-0.88763	0.000275869845786085	0.00385593173128927
noe	832.366619450647	1080.65505802214	584.078180879152	0.540485	-0.887673	0.000197526920987165	0.00289567169658229
CG11160	216.652998231954	281.285166422925	152.020830040982	0.540451	-0.887764	0.00320826486014257	0.0266648408478884
Drep-2	1056.8008025634	1372.25428627781	741.347318848998	0.54024	-0.888326	0.00472691792963069	0.0358880623530194
CG33639	215.164198818952	279.501745001601	150.826652636303	0.539627	-0.889966	0.00319477431713852	0.0266648408478884
sns	1020.67889729655	1326.11570710652	715.242087486579	0.539351	-0.890703	4.70648609660235e-07	1.67087774777781e-05
CG5937	1120.17134528019	1455.67216244792	784.670528112463	0.539043	-0.891527	5.86295956542771e-06	0.000149424785988607
CRMP	1556.97870414742	2023.33142689131	1090.62598140353	0.539025	-0.891576	0.00028478653968708	0.00394090663636716
salr	935.892334344792	1216.66146904004	655.123199649543	0.53846	-0.89309	9.39837738993712e-07	3.0626032128147e-05
CG42261	579.785473325711	753.801057857898	405.769888793524	0.538298	-0.893522	0.00230606513957589	0.0202729397396893
Dgp-1	9382.52931868267	12201.4676249141	6563.59101245124	0.537935	-0.894497	0.000410926267311826	0.00527276291266629
PKD	750.17288189255	976.030554428332	524.315209356768	0.537191	-0.896492	4.93965715346401e-07	1.74807230220675e-05
CG43921	1745.52381579368	2271.45291169967	1219.59471988769	0.536923	-0.897214	0.000143360149187334	0.00221560219439451
CG30203	195.594594335666	254.539714900197	136.649473771135	0.536849	-0.897411	0.00422641893118787	0.0328879321872266
CG13995	619.401575987768	806.286312687744	432.516839287792	0.536431	-0.898536	0.00110426972089918	0.0116199291085527
pdm3	1089.72413542284	1418.65465809112	760.793612754558	0.536278	-0.898946	6.94351047379784e-06	0.000172609146274813
CG34353	1137.86269690885	1481.48066857984	794.24472523786	0.536115	-0.899384	0.000133887419917223	0.00210135170920929
CG31140	4275.01564583738	5566.34163186897	2983.68965980579	0.536023	-0.899632	0.00112287158837053	0.011782199329531
SP2353	1291.98378273579	1683.2782297387	900.689335732872	0.53508	-0.902172	4.17475133617662e-05	0.000778392044692519
CG12071	1080.74620984326	1409.1318078643	752.360611822213	0.533918	-0.90531	0.00188838342838653	0.0171716175582906
metro	633.518425092945	826.608943428047	440.427906757843	0.532813	-0.908299	0.00194895718071792	0.0176071643838516
CG34391	210.91025980765	275.204143116949	146.61637649835	0.532755	-0.908456	0.00320702520285928	0.0266648408478884
CG8784	224.825102695864	293.495602532343	156.154602859385	0.532051	-0.910364	0.00228952883938897	0.0202075015594045
CG13579	251.719195917638	328.662310733999	174.776081101277	0.53178	-0.911098	0.00148252116904839	0.014400153173484
CadN	4404.40815598189	5753.55054313406	3055.26576882973	0.531023	-0.913155	7.37670267709137e-10	4.79356258174499e-08
CR31451	1395.45661180881	1823.47952561931	967.433697998305	0.530543	-0.914459	0.00254064088728511	0.0220043659700017
CG7368	223.124519555757	291.680606344395	154.568432767119	0.529924	-0.916144	0.00233772378147443	0.020474834554893
CG34420	585.451469898874	765.449253286494	405.453686511255	0.529694	-0.91677	0.000929997358706397	0.0101215775219838
CG34398	476.74183430896	623.421388541656	330.062280076263	0.529437	-0.917469	0.000704755832096712	0.00826080886736146
CG42313	646.928980803111	846.163334706001	447.694626900222	0.529088	-0.918421	0.000611465758897293	0.00733758910676751
png	484.748705002492	634.569472485396	334.927937519589	0.527803	-0.921927	1.1797796887355e-05	0.000267545140841406
CG4168	427.714141610995	559.939579851624	295.488703370366	0.527715	-0.922168	0.00426080459274014	0.033085996250544
Pal2	3154.56299766487	4130.9954269527	2178.13056837704	0.527265	-0.923399	0.0069850822908556	0.047882933014181
CG43373	362.635343260823	474.996793057142	250.273893464504	0.526896	-0.92441	0.00192625903787654	0.0174162656052759
haf	225.018863243504	294.748691156199	155.289035330808	0.526852	-0.924529	0.00165201421226357	0.0155701288606215
CG43759	310.806274869812	407.123255848373	214.489293891252	0.526841	-0.92456	0.000330893616719613	0.00442465688205577
CG17922	466.719639562806	611.575642098388	321.863637027223	0.526286	-0.926081	1.48939328034316e-05	0.000327725507547985
CG34114	643.161965457933	842.853762382456	443.47016853341	0.526153	-0.926445	0.000178840192995307	0.00267465979079926
HdacX	248.097996453035	325.257369756868	170.938623149202	0.525549	-0.928103	0.00247121970944111	0.0215334082095617
Cht3	1732.46649012167	2271.27903428668	1193.65394595666	0.525543	-0.92812	0.00614501766844015	0.0436315887103559
Syt4	2649.37073294832	3475.38140912837	1823.36005676827	0.52465	-0.930572	1.51337797711102e-05	0.000331689469066226
toy	576.232391366798	756.118263092597	396.346519640998	0.524186	-0.93185	0.0053174142723471	0.0390437691077773
CG9098	815.941571046274	1070.79058739261	561.092554699938	0.523998	-0.932366	2.65598750731925e-07	1.00728099594988e-05
CG14535	620.475894859974	814.503399222036	426.448390497911	0.523569	-0.93355	0.00171375898076628	0.015975914256942
dao	333.364572158906	437.790063524465	228.939080793346	0.522943	-0.935275	0.000174345226512944	0.00261447254657468
Hs3st-A	757.462997571145	994.927141794345	519.998853347946	0.52265	-0.936082	0.00252138679641688	0.0219252638463029
alpha-catenin-related	641.761616576002	843.509837705819	440.013395446185	0.521646	-0.938857	0.000589658948529319	0.00713757106324378
Fas2	3642.43840823637	4788.24710523169	2496.62971124105	0.521408	-0.939516	8.53776357469979e-10	5.46634996799705e-08
fred	382.637949118707	503.228346692919	262.047551544494	0.520733	-0.941385	0.00362088626945137	0.0293902762791407
Drl-2	568.572479129603	747.766535041868	389.378423217339	0.520722	-0.941415	8.21736260219131e-06	0.000197216702452591
CG9782	165.680967247824	217.918303171028	113.44363132462	0.520579	-0.941812	0.00719519543608969	0.0488514525807459
CG32206	841.979208574569	1108.40254543298	575.555871716158	0.519266	-0.945454	0.00364001829652582	0.0294594925790203
Oatp26F	232.859964104333	306.55029692397	159.169631284696	0.519228	-0.945559	0.0013088838396356	0.0132703624325099
srpk79D	1521.48781042583	2003.36945430146	1039.60616655021	0.518929	-0.946391	4.56940945242145e-10	3.04043579852138e-08
CG9919	1017.67574355196	1340.04759675289	695.303890351021	0.518865	-0.946569	0.000385064673221219	0.00499281055873301
CG10947	194.963726476168	256.769127094629	133.158325857707	0.518592	-0.947329	0.00336355887320903	0.0277269037085302
emc	5317.31341781843	7007.07505178316	3627.55178385369	0.517698	-0.949816	4.05318347897949e-22	1.15484550816462e-19
CG3014	365.163787587583	481.348508333487	248.979066841679	0.517253	-0.951057	7.39149207540593e-05	0.0012714281724754
CG14015	322.460116372118	425.251941244715	219.668291499521	0.51656	-0.952991	0.000155003584266618	0.00235622411541814
CG10132	1169.75036429808	1542.78766534601	796.713063250154	0.516411	-0.953407	0.00100193823724499	0.0107053247041023
CG15270	965.030474469874	1272.81245146641	657.248497473343	0.516375	-0.953509	0.00254975117608312	0.0220660709257287
grn	296.666257123093	391.690810914211	201.641703331975	0.514798	-0.957921	0.000270503526897346	0.00379524645313549
Cdk5alpha	1393.48043815085	1840.04474100468	946.916135297026	0.514616	-0.958432	0.00142407582734793	0.0140660716386579
nAcRalpha-96Ab	716.358670792382	945.993660276027	486.723681308737	0.514511	-0.958728	0.000250581606259647	0.00354708638058242
CG14669	820.906344536478	1084.30244125272	557.510247820235	0.514165	-0.959697	0.00139134772980777	0.0138909757175417
Scgbeta	247.623266602305	327.233914555508	168.012618649101	0.513433	-0.961753	0.000923464279192448	0.0101198570713871
CG30158	321.577425872147	424.976856644579	218.177995099716	0.513388	-0.961879	0.00014739295572903	0.0022590765849117
CG10362	590.062512757602	779.870924653593	400.25410086161	0.513231	-0.962319	3.11657421966369e-06	8.83453385941402e-05
Ect3	679.591877124082	898.49946039193	460.684293856235	0.512726	-0.963739	1.54006161466371e-07	6.20042197903737e-06
Dscam2	2850.33109300696	3770.48219515185	1930.17999086207	0.511919	-0.966014	0.00425960702988069	0.033085996250544
robo3	1940.32047958862	2569.02699225137	1311.61396692587	0.510549	-0.969879	0.000688203887730467	0.00808384947194604
CG6184	1144.74940765869	1516.15727770618	773.341537611211	0.510067	-0.971242	6.70812299678994e-07	2.27953097065229e-05
CG11191	329.69876167708	436.782526301336	222.614997052824	0.50967	-0.972364	0.000351542700598204	0.00463936162594684
CG14372	1319.36161084013	1749.54638628815	889.176835392111	0.508233	-0.976439	4.72647993634731e-12	4.64784469492844e-10
CG4562	206.542471513373	274.036415113087	139.048527913659	0.507409	-0.978779	0.00175405010527886	0.0162560506837854
klg	1323.09347331712	1755.81324671537	890.373699918877	0.5071	-0.979657	1.91482812143569e-06	5.75069461767387e-05
CG4328	182.418350684854	242.139054264718	122.69764710499	0.506724	-0.980728	0.00320348530995617	0.0266648408478884
Reph	1350.37019021258	1794.19431726427	906.546063160887	0.505266	-0.984884	1.1024446346105e-07	4.50381058080582e-06
Aplip1	1612.98863685303	2143.52882725487	1082.4484464512	0.504984	-0.98569	0.000302422237199357	0.00409819012165762
Pask	232.294067748091	308.744237891982	155.8438976042	0.504767	-0.986311	0.000791439604324869	0.00905905807938045
CG11317	736.835631524563	979.784915738016	493.886347311111	0.504076	-0.988286	0.000176941608088609	0.00264983173730543
CG1402	334.029812035572	444.22848238127	223.831141689873	0.503865	-0.988891	0.00620787893862773	0.0438816480699945
RIC-3	560.924182783348	746.037561331425	375.810804235271	0.503742	-0.989242	0.00374664067665089	0.0301686023180759
beat-Vc	249.621465077115	332.091016947019	167.151913207211	0.503332	-0.990419	0.00143962961103742	0.0141192976503511
caup	323.537594699878	430.472413963302	216.602775436454	0.503175	-0.990869	8.97371098312995e-05	0.00149499065134243
CG43347	1517.05184216388	2018.76707236292	1015.33661196484	0.502949	-0.991516	3.22734225450517e-06	9.0380102190443e-05
CG12402	329.915747769542	439.097965349222	220.733530189863	0.502698	-0.992237	0.00274630528009362	0.023474572517231
Ir76a	818.258994137593	1089.2807952337	547.23719304149	0.502384	-0.993138	6.70086861752246e-09	3.52329025937451e-07
CG8641	298.633519252119	397.589385109924	199.677653394314	0.502221	-0.993606	0.000337738157620862	0.00450533782410927
CG13409	439.102443916907	584.7534801593	293.451407674514	0.501838	-0.994707	6.62119978717389e-06	0.000166083006851188
AP-2	259.033286321141	345.09518982655	172.971382815733	0.501228	-0.996461	0.000898961844699487	0.00990552678682578
roX2	804.805208970984	1073.36000602484	536.250411917133	0.4996	-1.00116	0.000879854563198484	0.00978946109696923
Syn1	913.344418425994	1218.23609113525	608.452745716743	0.499454	-1.00158	0.00135201523326125	0.0135960120108588
mamo	610.882875926543	815.011776729917	406.753975123169	0.499077	-1.00266	0.000579293295643058	0.00704278676278519
Skeletor	261.098177850305	348.512342608732	173.684013091878	0.498358	-1.00474	0.000377837715402092	0.00492207818704343
CG7231	439.694768862059	587.109841042542	292.279696681576	0.497828	-1.00628	3.85662912537281e-06	0.000105294503295191
CG42492	4757.6087752824	6356.29533137525	3158.92221918955	0.496975	-1.00875	3.05298272729057e-07	1.1422472749378e-05
dpr7	783.113533577113	1046.52090513035	519.706162023877	0.496604	-1.00983	0.0035573938329335	0.0290020251442092
CG17190	153.418781802601	205.042965353528	101.794598251674	0.496455	-1.01027	0.00541544297609548	0.0395897383884033
CG14853	615.549990603414	822.821152459158	408.27882874767	0.496194	-1.01102	0.000140592358297042	0.00218193056619656
Tace	1054.41379733778	1409.91909556794	698.908499107628	0.495708	-1.01244	3.85857228431616e-08	1.73588887543811e-06
Sox14	680.403172665521	910.164309239775	450.642036091268	0.495122	-1.01415	0.000252505044732589	0.00356597792666117
emp	623.444065241056	834.069180877586	412.818949604525	0.494946	-1.01466	9.40810992286254e-08	3.91546507351493e-06
5-HT1B	198.601544920922	265.805559141306	131.397530700537	0.494337	-1.01643	0.00148428352073768	0.014404679897325
Nep2	204.456364654189	273.6875084543	135.225220854077	0.494086	-1.01717	0.00118445536233441	0.0122548119052699
CG32432	759.197252243051	1017.32885643249	501.065648053608	0.492531	-1.02171	5.41456001401962e-08	2.36876342030654e-06
Sik2	1550.02826118411	2078.26623025892	1021.7902921093	0.491655	-1.02428	3.75158768022785e-13	4.29769508275174e-11
CG3078	761.896963207243	1022.03630551278	501.75762090171	0.490939	-1.02638	5.48148673749482e-09	2.98579806995306e-07
beat-Vb	291.78897018222	391.441158875261	192.136781489179	0.490845	-1.02666	0.000438915689425053	0.00558674815680549
rho-5	1171.66324646523	1571.84706039647	771.479432533994	0.490811	-1.02676	5.01359041428046e-07	1.7686037042376e-05
krimp	1481.20719319312	1987.24218590324	975.17220048299	0.490716	-1.02704	9.26948668929877e-14	1.15733186619649e-11
tinc	1848.67565125564	2480.82137718525	1216.52992532602	0.490374	-1.02805	7.08060564068786e-14	8.94087384992312e-12
CG6520	956.915079072958	1284.40232201342	629.427836132495	0.490055	-1.02898	7.49332539970511e-05	0.00128695257869433
CG8216	368.736903336444	495.082855717081	242.390950955807	0.489597	-1.03033	0.00621265251455165	0.043887472817354
tok	1973.64663241208	2650.56155852015	1296.73170630401	0.489229	-1.03142	3.15867760077978e-16	5.48425398435389e-14
nub	198.069413909189	266.018545177117	130.120282641262	0.48914	-1.03168	0.00122628977777254	0.0126054875213769
obst-A	240.270340207395	322.805831270619	157.73484914417	0.488637	-1.03317	0.00220167918784573	0.0195720473082734
mspo	789.030620812972	1060.09953661335	517.961705012595	0.488597	-1.03328	4.16722525336111e-06	0.000112667170353646
FR	164.671911860513	221.309834083092	108.033989637935	0.488157	-1.03458	0.00406840742806797	0.0320170986832091
CG6398	300.049247827123	403.267230227318	196.831265426928	0.488091	-1.03478	0.000290258201536495	0.00398779471557142
CG15704	142.966911179106	192.228064892651	93.7057574655603	0.487472	-1.03661	0.00566535242468849	0.0411030319024507
unc-13-4A	699.281387715817	940.84498729432	457.717788137314	0.486496	-1.0395	2.79843671085104e-05	0.000559284689406057
aret	353.516864873514	475.815614402216	231.218115344812	0.485941	-1.04115	0.000190877210419273	0.00281303390209411
CG7166	461.062958995701	620.568803881456	301.557114109946	0.485937	-1.04116	7.13639940072154e-05	0.00123712433917032
CG32944	538.226913175945	724.802264109961	351.651562241929	0.485169	-1.04344	2.5766849162885e-07	9.83921745353877e-06
beat-IIb	226.105954039294	304.556943512086	147.654964566503	0.484819	-1.04448	0.00112881096028269	0.0118245441928216
CG42402	864.801758053792	1165.08457850901	564.518937598579	0.48453	-1.04534	0.000880519401398126	0.00978946109696923
CG34056	243.069452762563	327.542280631103	158.596624894024	0.484202	-1.04632	0.000899448931597121	0.00990552678682578
CG14830	166.367464670933	224.206202680666	108.528726661199	0.484058	-1.04675	0.00320961161768077	0.0266648408478884
CG6287	774.204370304309	1043.69913944855	504.70960116007	0.483578	-1.04818	2.87978195100419e-09	1.69312894389199e-07
CG10253	362.685402181295	489.183086744648	236.187717617942	0.482821	-1.05044	9.90997007271061e-05	0.00160524179953295
Ast-CC	412.637155416071	556.696024431944	268.578286400197	0.482451	-1.05155	3.54877884232674e-06	9.78511922976047e-05
CG13029	187.444318813715	253.069909468276	121.818728159153	0.481364	-1.0548	0.000880981020245611	0.00978946109696923
CanB	1052.80712883665	1421.76853603422	683.845721639069	0.480982	-1.05594	0.000131033763592956	0.00206430951435718
CG8401	272.150072658793	367.633990125406	176.666155192179	0.480549	-1.05724	0.000121464470804404	0.00192541112636026
NPFR1	152.294722123912	205.792047774379	98.7973964734454	0.480084	-1.05864	0.00368057914642924	0.0297012312818603
CG31323	274.501351022582	371.207443346122	177.795258699042	0.478965	-1.06201	0.000152938416620803	0.00233120944511709
CG3829	1018.53269263686	1378.08291707673	658.982468196998	0.478188	-1.06435	2.24949104399947e-05	0.000466349710464964
ImpE1	1391.43790771748	1883.97337477908	898.902440655892	0.477131	-1.06754	0.00450484751198622	0.0344513871666833
CG31075	1985.54157897894	2690.05300401173	1281.03015394614	0.47621	-1.07033	0.0014299605736374	0.0140740618638519
CG4822	157.247521193252	213.108044879739	101.386997506765	0.475754	-1.07171	0.0065959710932794	0.046016627891907
CG4596	474.140580896826	643.124418911154	305.156742882498	0.474491	-1.07555	8.66703784935034e-07	2.84094762778705e-05
CG2993	1641.87753882863	2228.53115648005	1055.22392117722	0.473506	-1.07854	0.00245300198187619	0.021395414460446
tup	279.264378837782	379.354623527001	179.174134148563	0.472313	-1.08218	5.25529101634265e-05	0.000954195976692804
Sema-2b	1162.47221891997	1580.60314042541	744.34129741454	0.470922	-1.08644	7.22633602116162e-09	3.73483934265804e-07
Pdf	1882.89197243136	2561.25786545158	1204.52607941115	0.470287	-1.08839	0.000994716412736014	0.010653313167805
wit	591.772005503526	805.573548283807	377.970462723244	0.469194	-1.09174	4.21811167765097e-07	1.53175349549208e-05
Con	1267.4445258233	1726.7806578182	808.108393828387	0.467986	-1.09546	2.07882945399501e-07	8.15939898935294e-06
CG6867	391.136749090933	533.224503942851	249.048994239014	0.467062	-1.09831	0.000220970571704062	0.00318886362698121
FoxP	518.862270133204	707.457225199766	330.267315066642	0.466837	-1.09901	0.00391949530635207	0.0311318311967007
Hr46	351.280122658749	479.042227045402	223.518018272096	0.466594	-1.09976	7.31421381028351e-06	0.000180612319688601
Fili	558.52693559992	762.012066933331	355.04180426651	0.465927	-1.10182	3.80149246960461e-08	1.71716196431896e-06
CG30172	746.743714161338	1019.65564473279	473.831783589886	0.464698	-1.10564	0.00151733236439354	0.0146232413123513
Lcch3	763.089653033963	1041.98522214138	484.194083926548	0.464684	-1.10568	0.000489213772075641	0.0061356020714498
CG43222	158.451404167984	216.436093141826	100.466715194142	0.464187	-1.10722	0.00160995654483799	0.0152904590822562
AlCR2	278.330435513375	382.076032556164	174.584838470586	0.456937	-1.12993	4.03897688205804e-05	0.000760696798532694
CG11852	326.417806773881	448.305959308785	204.529654238977	0.456228	-1.13217	0.00664074280437311	0.0461199587763712
rdo	403.372096996575	554.037289753149	252.70690424	0.456119	-1.13252	1.51633809823624e-06	4.7197616099723e-05
Eip63F-1	144.296344797785	198.260726698503	90.3319628970675	0.455622	-1.13409	0.00258274154482566	0.0222303826848201
edl	1639.59527738106	2253.67393833328	1025.51661642883	0.455042	-1.13593	1.17493112539126e-11	1.05622740790937e-09
CG9368	539.952066821857	742.32666571188	337.577467931833	0.454756	-1.13684	2.08753178524368e-08	9.82909033797789e-07
Lim1	448.059920190352	616.847007936689	279.272832444016	0.452742	-1.14324	2.40898098193174e-07	9.32703716767438e-06
Ef1alpha100E	9753.30132024613	13431.4267209033	6075.17591958895	0.452311	-1.14461	1.99598456722058e-10	1.42175516095866e-08
Task7	270.992029782471	373.324340781043	168.659718783899	0.451778	-1.14631	2.93971838774701e-05	0.000578161959728225
CG34232	311.535316818106	429.666311086795	193.404322549417	0.450127	-1.1516	6.81189411645587e-06	0.000170098353757433
CG6234	2715.21170681434	3744.812469415	1685.61094421368	0.450119	-1.15162	3.24399639488673e-09	1.8677351264239e-07
CG42339	276.270804597944	381.063214787587	171.4783944083	0.45	-1.152	9.52930219775262e-05	0.0015572000885504
Lim3	253.80483045113	350.163232310708	157.446428591552	0.449637	-1.15317	6.28213370900465e-05	0.00110981033027758
CG7675	180.55030064625	249.296201808162	111.804399484338	0.44848	-1.15688	0.000508975608648509	0.00629814806603812
fz	700.872514619626	967.779352755932	433.965676483319	0.448414	-1.1571	2.34136726918668e-10	1.64666285412673e-08
RpS5b	131.099426629161	181.232405065744	80.966448192578	0.446755	-1.16244	0.00294005239997509	0.0249578779744256
drm	164.088021725273	226.942696110444	101.233347340102	0.446074	-1.16464	0.000737231267114797	0.00854235019831035
Hsp67Ba	2345.2370805371	3248.24233023014	1442.23183084406	0.444004	-1.17136	1.52413106364781e-22	4.57733631871742e-20
lectin-28C	328.753227971364	455.732278788394	201.774177154334	0.442747	-1.17545	0.0020489597380057	0.0183515576709126
CG31728	123.22553625137	170.86209258607	75.5889799166709	0.442398	-1.17658	0.00382171040264555	0.0305957103704592
E(spl)m7-HLH	221.665118659031	307.36083355543	135.969403762632	0.442377	-1.17665	0.000100738142404578	0.00162467668853364
hug	653.096318242679	907.056100398678	399.13653608668	0.440035	-1.18431	1.16424612768495e-05	0.000265104569074491
mab-21	534.920614315491	743.228992784367	326.612235846615	0.43945	-1.18623	1.3449360561421e-06	4.23369106398046e-05
gogo	1210.71902200968	1682.31218839532	739.125855624042	0.439351	-1.18655	1.50156072062368e-15	2.2856633873384e-13
BM-40-SPARC	1797.442868243	2498.68485095915	1096.20088552685	0.438711	-1.18866	7.94795137284317e-07	2.63634733298607e-05
CG4766	200.723397672422	279.384158251018	122.062637093827	0.436899	-1.19463	0.000184614212474769	0.00274255765911715
CG17672	99.319915502599	138.296604179231	60.3432268259671	0.436332	-1.1965	0.00727354596167677	0.0491927222922412
MP1	352.843369797877	492.470653901521	213.216085694232	0.432952	-1.20772	0.000321632156693552	0.00431639676953955
esn	842.724875720473	1178.64265136106	506.807100079883	0.429992	-1.21762	1.55368130373472e-06	4.80905477635104e-05
bt	597.719085370931	837.867135074064	357.571035667798	0.426763	-1.22849	0.000983928658987284	0.0105831293249184
CG18208	412.402134905527	579.176634861465	245.627634949589	0.424098	-1.23753	1.4558185504172e-06	4.54411677871794e-05
CG14608	422.267218073779	593.548042593074	250.986393554485	0.422858	-1.24176	0.000349633225448827	0.00462514809665163
Eip74EF	2436.98315151656	3446.70861026628	1427.25769276684	0.414093	-1.27197	1.94056997524312e-09	1.16560073323792e-07
dpr2	351.496519449195	497.226069252921	205.766969645469	0.41383	-1.27289	1.57260193893573e-07	6.28588228253734e-06
Tom	192.84182477985	272.988171619225	112.695477940475	0.412822	-1.27641	0.000139082264122837	0.0021615134530531
Obp99a	3404.79929652808	4822.483897271	1987.11469578515	0.412052	-1.2791	1.15713680444776e-18	2.62410289204561e-16
knk	129.504694926887	183.615227599351	75.3941622544237	0.41061	-1.28416	0.00122854660838408	0.0126170147064362
CG9238	1047.80758103198	1485.69444827514	609.920713788818	0.410529	-1.28444	5.84153847548577e-06	0.000149221093194478
Vdup1	1917.02694999775	2720.33943388133	1113.71446611416	0.409403	-1.28841	5.68603390665465e-20	1.43598201751697e-17
kek5	4819.6818772806	6849.51642145599	2789.8473331052	0.407306	-1.29582	3.48984928241846e-13	4.08202160276147e-11
CG31051	126.556422227371	180.009154760687	73.103689694056	0.406111	-1.30005	0.00105900143768369	0.0112113622545506
Side	801.005001767867	1139.67407325769	462.335930278043	0.405674	-1.30161	3.08177081581945e-13	3.76314695663579e-11
E(spl)m2-BFM	107.001019161484	152.276539712789	61.7254986101781	0.405351	-1.30276	0.00257839758630125	0.0222101968829299
CG13676	280.435398020093	399.7349969511	161.135799089085	0.403107	-1.31077	1.40975743857071e-06	4.41273934011202e-05
CG6125	90.9471790443504	129.943388467587	51.950969621114	0.399797	-1.32266	0.00412391086917917	0.0323622158038976
nerfin-1	1566.73776030507	2239.16869789604	894.306822714095	0.399392	-1.32412	5.8121518193266e-09	3.12003048388199e-07
ara	156.506356083072	223.757495354988	89.2552168111573	0.398893	-1.32593	0.00018426465037046	0.00274102917659512
CG17124	1497.61284810792	2141.92166397099	853.304032244846	0.398382	-1.32777	4.50051050277541e-06	0.000119640365327369
CG17211	285.098647777408	407.951754744611	162.245540810204	0.397708	-1.33022	0.000111655698690235	0.001787778276435
Drep-3	431.126953381765	618.695319715033	243.558587048496	0.393665	-1.34496	1.04425467229021e-08	5.25056919388634e-07
ventrally-expressed-protein-D	239.069944769946	343.903164560243	134.236724979648	0.390333	-1.35722	3.07468710216527e-06	8.76141950116258e-05
CG15353	3865.42688414679	5567.3633311243	2163.49043716929	0.388602	-1.36363	1.94289425851336e-07	7.65583014205688e-06
CG6739	75.9172404076767	109.758371931251	42.0761088841024	0.383352	-1.38326	0.0072973090978544	0.0492934338573605
CG11221	99.6819020880733	144.220815114557	55.1429890615893	0.382351	-1.38703	0.00185209622244646	0.0169247477169614
cas	6810.33434304968	9854.6559300715	3766.01275602785	0.382156	-1.38777	1.64382362309206e-47	1.40508985383069e-44
CG10713	534.680851843812	776.45496928243	292.906734405195	0.377236	-1.40646	1.17865549478728e-11	1.05622740790937e-09
E(spl)m4-BFM	131.733230949926	191.417403698837	72.0490582010156	0.376398	-1.40967	0.00037701514302645	0.00491712707665482
B-H1	172.227092043791	250.720867214398	93.7333168731837	0.373855	-1.41945	3.6116451765554e-05	0.000687313875148021
lectin-24Db	93.1371874843629	135.739477817126	50.5348971515994	0.372293	-1.42549	0.00213175622122541	0.0190265663696842
B-H2	116.827816683324	170.313421540259	63.3422118263897	0.371916	-1.42695	0.00055734411215097	0.00680572282881492
Adgf-D	293.967999746383	428.78962249557	159.146376997196	0.371153	-1.42992	1.04184663456456e-07	4.28777770491902e-06
obst-B	118.205514498071	172.736640849261	63.6743881468803	0.368621	-1.43979	0.000504809084903616	0.00627412477989321
Ets65A	215.703564601797	315.364267820452	116.042861383142	0.367965	-1.44236	3.43004488853349e-06	9.52866470034602e-05
CG1443	75.1441334199573	109.920604279198	40.3676625607169	0.367244	-1.44519	0.00424309941970225	0.0329946261383704
stet	77.2789909223564	113.091201934515	41.4667799101974	0.366667	-1.44746	0.00493513310036638	0.0371287738735756
ImpL2	17828.8808237174	26098.7285593065	9559.0330881284	0.366264	-1.44904	9.66561708770993e-05	0.00157691217428387
CR44018	98.8457147630738	145.050665723158	52.6407638029896	0.362913	-1.4623	0.00112210991080751	0.011782199329531
Kal1	128.063326302067	188.430082698834	67.696569905301	0.359266	-1.47687	0.000190390648493453	0.00281303390209411
Fer2	156.786211737983	230.822817449816	82.7496060261503	0.358498	-1.47996	4.8536974358425e-05	0.000890004717938644
CG7342	93.0684159966572	137.043844296157	49.0929876971579	0.358228	-1.48105	0.00145275732841673	0.0142104220364143
Eip78C	187.218321745941	277.171911407953	97.2647320839294	0.350918	-1.51079	0.000146025670950945	0.00224742002161621
CG5867	509.058273475882	754.836559261801	263.279987689963	0.348791	-1.51957	0.00142361017566439	0.0140660716386579
CG15628	3943.19641985274	5850.56216671208	2035.83067299341	0.347972	-1.52296	4.90024259819516e-36	3.02508309728581e-33
wun2	989.389490514647	1468.15501474034	510.623966288954	0.3478	-1.52367	3.17858998892684e-21	8.61475413584269e-19
RunxA	67.9068090703457	100.884853335475	34.9287648052168	0.346224	-1.53022	0.00531904892895403	0.0390437691077773
CG32111	99.6696077295876	148.282186411525	51.0570290476506	0.344323	-1.53816	0.000658674776152568	0.00779542685616822
CG6231	1167.50500569203	1738.20442407152	596.805587312534	0.343346	-1.54226	9.89125375774946e-05	0.00160454907673156
Hr51	71.9092024950204	107.185481807226	36.6329231828145	0.341771	-1.5489	0.00358492390401538	0.0291409469066708
kni	440.604203169378	656.828782426503	224.379623912252	0.341611	-1.54958	5.38292966604262e-12	5.20131429991875e-10
E(spl)malpha-BFM	260.856621624537	388.912269994884	132.800973254191	0.341468	-1.55018	1.91752804463962e-05	0.000402029653434632
yellow-d2	69.3976607782296	103.736735012977	35.0585865434821	0.337957	-1.56509	0.00387356110747545	0.0309217033234678
zpg	527.222102293745	789.401991026354	265.042213561136	0.335751	-1.57454	0.00036088141886622	0.00473449153062743
HLH4C	79.8920811644778	119.664883932734	40.1192783962214	0.335264	-1.57663	0.00162018832678964	0.015335206718302
Cht5	62.3804698469798	93.6147184839416	31.1462212100179	0.332706	-1.58768	0.00580047394015871	0.0417012980557431
CG42500	861.288590812341	1296.43782246996	426.13935915472	0.3287	-1.60516	0.00166681771645756	0.0156697787354285
Cpr76Bc	1403.3439453479	2126.04910451626	680.63878617954	0.320143	-1.64321	1.32883852881083e-21	3.69151343303648e-19
E(spl)m6-BFM	54.6195950367856	82.8372797371573	26.401910336414	0.31872	-1.64964	0.00674235372272562	0.0466616587890216
NLaz	222.77351730757	340.022224427716	105.524810187424	0.310347	-1.68805	0.00665972088319219	0.0461940190100072
CG5177	84.3885072361641	129.351105289539	39.4259091827889	0.304798	-1.71408	0.0036435958856306	0.0294669850663226
CG11899	195.951304816908	301.036990270794	90.8656193630225	0.301842	-1.72813	0.00683628111045128	0.0471365116905319
GV1	67.6130801593139	104.616331207354	30.6098291112734	0.292591	-1.77304	0.00125442812263384	0.0128000048656632
CG4213	143.508842717988	223.1657407202	63.8519447157761	0.286119	-1.80531	1.83300319562618e-06	5.53487269287991e-05
Fer1	212.472468742675	331.124579481982	93.8203580033692	0.283339	-1.8194	6.72190006288154e-09	3.52329025937451e-07
alrm	3006.4707881462	4704.23974353311	1308.70183275929	0.278196	-1.84583	0.000284078998813091	0.00393601725038786
Neurochondrin	56.022354972173	87.6833528651422	24.3613570792038	0.277833	-1.84771	0.00336918679189187	0.0277527083999277
CG4716	92.4872697891475	144.966852242056	40.0076873362387	0.275978	-1.85737	0.00580185446311905	0.0417012980557431
Cpr64Ad	56.617278363576	88.890134683933	24.344422043219	0.273871	-1.86843	0.00225147234377176	0.0199508458405038
CG15556	1021.19716603275	1606.51214761626	435.882184449246	0.271322	-1.88192	4.73674091350781e-11	3.69557080235135e-09
ndl	205.912959129073	326.127301527928	85.6986167302176	0.262777	-1.92809	0.00400965219681181	0.0316210043730879
dsx	74.2367599194054	119.157308269067	29.3162115697442	0.246029	-2.0231	0.000144102831117618	0.00222398702691523
CG31477	71.4524626151093	114.984602119814	27.9203231104048	0.242818	-2.04205	0.000169792989370645	0.00255655785621492
CG13962	53.5440887627944	87.2417914710392	19.8463860545497	0.227487	-2.13614	0.000721044855696785	0.00842161007421044
CG14990	62.6151855965983	102.416443460435	22.8139277327618	0.222756	-2.16646	0.00230081480616457	0.0202729397396893
CG2016	129.255717541751	211.486868934207	47.0245661492942	0.222352	-2.16908	0.0014820508537244	0.014400153173484
neo	91.0033498066988	148.987835515526	33.0188640978713	0.221621	-2.17383	0.000135533318471759	0.00212119188008196
Cpr64Ac	5933.69861108045	9764.44516944419	2102.9520527167	0.215368	-2.21512	3.39458285025982e-13	4.01283028000926e-11
Tsp68C	94.9435046743642	157.084442565577	32.8025667831511	0.208821	-2.25966	1.8433656997827e-06	5.551078497557e-05
LpR1	3337.86304432835	5528.34686857508	1147.37922008162	0.207545	-2.26851	1.93092320230451e-06	5.78340124636327e-05
LpR2	2517.74357830809	4173.58277606082	861.904380555372	0.206514	-2.27569	2.51411425615978e-07	9.63339228084395e-06
CG3635	83.565538815757	139.047380181072	28.0836974504415	0.201972	-2.30777	6.14631155648732e-06	0.000156081018853012
CG1673	1955.84213447153	3277.15480066982	634.52946827325	0.193622	-2.36868	8.23474450624973e-07	2.70723316430317e-05
Cpr64Aa	111.219060952404	188.189427108093	34.2486947967143	0.181991	-2.45806	2.3959280574413e-08	1.11395617465639e-06
Cpr78E	124.012081345047	213.263625724432	34.7605369656616	0.162993	-2.61712	1.97352985571365e-06	5.89512466577691e-05
Sgs8	54.3869050938234	93.6287842889231	15.1450258987238	0.161756	-2.62811	5.23762542327085e-05	0.000952544905129062
Eip93F	875.536923556916	1556.63879088644	194.435056227393	0.124907	-3.00107	2.29677820796518e-15	3.40290659292121e-13
CG5656	137.914519778541	249.586215614918	26.2428239421651	0.105145	-3.24954	0.000210349185007886	0.00305542502458513
Sox15	20.4522154412384	37.4086775530633	3.49575332941357	0.0934477	-3.4197	0.00204685214036341	0.0183515576709126
Sgs4	33.0024713112827	62.3630760464665	3.64186657609891	0.0583978	-4.09794	0.000924682996528442	0.0101215775219838
CG15404	22.5511347479723	43.6894460006204	1.41282349532424	0.0323379	-4.95063	0.00696530997836182	0.0477768669626892
Sgs5	20.5032842157122	39.8829705388129	1.1235978926116	0.0281724	-5.14958	0.000939131602210395	0.0101910452771112
Hsc70-2	689.548054682219	1359.28724638725	19.808862977189	0.014573	-6.10056	3.073717746784e-131	1.70775758011319e-127
CG31157	102.248104388574	201.959787389213	2.53642138793584	0.012559	-6.31513	1.76734486535222e-24	5.95113216478603e-22
Eig71Ee	15.660627542698	30.9527733560083	0.368481729387691	0.0119046	-6.39233	0.00134073850448872	0.0135193160271131
Sgs3	65.5197361186751	129.89772164029	1.14175059706012	0.00878961	-6.82998	0.000154582347560888	0.0023530397891734
CG7587	38.9034567046579	77.4202789754796	0.386634433836212	0.00499397	-7.6456	0.00301477490978906	0.0253981643651069
CG31698	14.6035108319808	29.2070216639615	0	0	#NAME?	0.000334514130748726	0.00446769353471136

## Sheet: C
(c) List of genes that are commonly up- and down-regulated when comparing nab>prosRNAi vs nab>prosRNAi, chinmoRNAi VNCs and nab>prosRNAi, chinmoFL and nab>prosRNAi VNCs.
Common Up-Regulated genes (log2>0) in A and B:	Common Down-Regulated genes (log2<0) in A and B:
chinmo	Snap
CG9975	CG1021
Imp	kar
sna	Atg7
lin-28	CG42265
CG12512	rhea
CG3552	CG6024
Aldh	Lar
Tmhs	RhoGAP100F
CR43283	kuz
CG8036	fz2
hig	CG14446
Oatp74D	CG31195
CR43334	PKD
Cad96Ca	hiw
CG17111	CG13830
Dcr-2	fz
Gdh	Vha100-1
CG1358	MESK2
eya	CG12071
CG11883	bchs
Coop	tau
CG16879	Sulf1
CR44169	emc
CG6084	pdgy
CG43163	Orct
CG17341	MSBP
CG4404	stai
CG10508	alt
eg	Pka-C1
CG9451	BM-40-SPARC
del	Atf-2
hipk	rap
Spn42Dc	CG7029
CG7352	CG42313
larp	pod1
shn	CG9279
Cdc6	CR31451
Sip1	CG9932
CG9674	CG9650
mas	Cortactin
CG16908	CG6123
Eaat1	CG34398
CG5508	abd-A
D	CG31690
CG10462	CG12531
r-l	CG14982
CG10512	CG31140
foxo	elav
CDC45L	CG9121
CG17265	Alk
CG18190	Pal2
RecQ4	sns
CG30159	CG31760
CG43066	CG4467
Hil	CG6234
CG42709	Tre1
r	CG13928
fru	18w
pog	Nos
Prat	dlp
ptr	wry
tai	rdo
Pen	GC
mu2	EcR
Eap	CG12214
CBP	CG13248
CG9143	Orct2
CG13185	Exn
L	Hr46
lok	caps
Phf7	metro
pyr	Fur1
BthD	CG2993
Claspin	fng
ps	CG12024
PSR	CG13868
Spargel	salm
CG14441	CG32206
l(2)09851	emp
rad50	CG14535
rempA	CG11426
CG10200	Slc45-1
Mpcp	sm
CG42235	7B2
Jheh2	Fas3
conv	eys
CG14786	CG18549
CG8306	tok
CG1582	CG8334
csul	CG32521
RpI1	Tsp66E
ico	CG34371
DNApol-alpha60	Pde9
CG5728	alpha-catenin-related
CycB	comm
CG8545	esn
CG10341	Tace
CG4806	CG44153
CG7920	prominin-like
Pde8	CG33056
CG3430	CG8641
CG30497	CG6959
CG11180	CG43921
Nopp140	fax
shtd	Kap3
CG10576	Shroom
phyl	NetB
CG12708	Swim
Nnp-1	LanB1
Msh6	CG42540
RnrL	CG42492
DNApol-delta	Pask
Men-b	jim
Ranbp9	CG42268
CG6550	pHCl
koi	CG7991
RpI135	CG30203
ade3	FoxP
CG4038	beat-Ic
CG12499	CG1402
Nmd3	CG3921
l(2)dtl	CG7368
msk	Lcch3
Nle	Hs3st-A
Ts	Kul
Gem3	CG6867
TfIIFalpha	Lim3
cwo	neuroligin
Mcm6	dao
CG6490	CG7231
CG33138	CG42404
CG7246	CG4328
CG12301	CG4829
kst	shep
bsf	5-HT1B
tkv	pdm3
Trap1	Epac
bdg	Skeletor
Ssrp	Liprin-gamma
Cdk7	Cdk5alpha
CG12909	ced-6
CG3679	CG10362
mre11	salr
esc	wun2
CG9799	Drep-2
CG16833	tup
PsGEF	CG4612
Grip128	sick
mRpL38	srpk79D
Mcm10	Ten-m
rig	CG5854
msi	CG34232
timeout	CG9413
DNA-ligI	CG12605
Dph5	CG5022
CG4554	Sema-2b
dnk	Oatp26F
CG18273	CG16778
CG10565	CG44085
Mitf	Appl
crm	CG13409
WDR79	pros
CG16838	CG4462
CG8939	wit
pit	NPFR1
CG32164	chn
Mapmodulin	CG8401
Mes2	Syn1
l(1)G0007	CG42339
CG9246	CG42402
wcd	Klp68D
ade2	otp
CG1785	Aplip1
CG5033	NetA
Acf1	dpr12
ArfGAP3	CG17754
Nop60B	Cht3
CG13097	beat-IV
Fib	mp
CG11092	trh
Ctf4	Rim
Mys45A	Drl-2
Nipped-A	CG31547
CG1234	Bx
apt	nub
Amun	kirre
heph	CG13300
CG3800	CG34139
Rbm13	CG6619
Rs1	beat-Va
Nup133	Glu-RI
CG12050	CG8839
Rm62	CG15760
smid	aret
Myo31DF	CG3257
mod	MP1
FK506-bp1	RIC-3
Nup154	VhaM9.7-a
Sym	rho-5
CG2691	CG12038
l(2)k09022	CG5375
CG32344	CG10253
nop5	unc-13-4A
Art3	rn
Pdcd4	CG3104
Upf1	robo3
l(2)gl	CadN
klu	CG34354
wdp	CG42346
sle	CG6184
vfl	dpr11
RpA-70	Lim1
CG9253	CG11317
	nAcRalpha-96Aa
	fne
	Pka-R2
	Reph
	CG34114
	cathD
	Task7
	CG12402
	pigs
	dpr17
	Scgbeta
	Side
	Ank2
	CG3955
	Abd-B
	CG13995
	CG11638
	Dscam4
	Eip93F
	CG32944
	CG32111
	CG4502
	Syt4
	Fili
	gol
	bru-3
	nAcRalpha-96Ab
	CG5937
	CG43373
	stet
	CG15097
	CG31038
	CG14015
	hbs
	Sik2
	GV1
	CG11425
	HLH4C
	CG34391
	CG4341
	ST6Gal
	CG14669
	CG9919
	CG10132
	2mit
	Fas2
	grn
	CG42261
	side
	5-HT7
	dpr
	CG5177
	hug
	CG4596
	CG31051
	CG34356
	gogo
	CG7166
	CG42361
	CG32333
	CG43347
	Samuel
	CanB
	spg
	serp
	SP2353
	CG14024
	CG30158
	mab-21
	CG34362
	santa-maria
	CG32204
	Fas1
	Nep3
	beat-VI
	CG9098
	CG15353
	bab2
	nerfin-1
	mspo
	Adgf-D
	CG4562
	Con
	Sytbeta
	CG3376
	haf
	beat-Vc
	CG10019
	CG4766
	CG34353
	beat-Vb
	CG34155
	CG3078
	CG43901
	TrissinR
	CG34420
	Fim
	CG11191
	Ets65A
	CG7342
	tinc
	CG6287
	Sesn
	CG3014
	CG18208
	FR
	CG31323
	CG13579
	Ef1alpha100E
	Ast-CC
	CG42663
	CG3556
	klg
	LM408
	CG1688
	nord
	zfh1
	Fer2
	CG11221
	CG10641
	CG33639
	CG10098
	dpr7
	CG3961
	Tl
	CG1537
	Frq1
	CRMP
	CG15630
	elk
	CG32432
	CG31075
	CG17922
	Gs1
	lectin-24Db
	beat-Ia
	CG15704
	GstO3
	Hsp67Ba
	E(spl)m6-BFM
	rost
	CG34351
	CG9368
	CG10713
	Eip74EF
	SPR
	AlCR2
	Ilp6
	sn
	CG4822
	CR31781
	CG8784
	Obp99a
	Ect3
	CG6125
	lectin-28C
	Eip63F-1
	slow
	tnc
	CG14687
	CG31728
	CG10947
	CG11899
	Drep-3
	CG34355
	ImpE1
	CG13962
	mamo
	Sox14
	Eip78C
	NLaz
	CG17124
	Cht5
	CG2016

## Sheet: D
(d) Differentially expressed genes between nab>prosRNAi, chinmoFL (PCC) and nab>prosRNAi, chinmoRNAi (PC) late larval VNCs (p-value > 0,05).
id	baseMean	baseMeanPC	baseMeanPCC	foldChange	log2FoldChange	pval	padj
mthl8	746.599480154588	0.595997285927313	1492.60296302325	2504.38	11.2902	7.03228139104511e-121	4.09278776958825e-117			PCC= nab>prosRNAi, chinmoFL
CG13460	615.26669964273	1.49492577583067	1229.03847350963	822.14	9.68324	0.000584358296814278	0.00283142124683098			PC= nab>prosRNAi chinmoRNAi
ng3	288.210156980894	0.736595195077701	575.683718766711	781.547	9.61019	0.00875552526286903	0.0301610873216323			p-value<0,05
Ilp8	78.989608558798	0.297998642963656	157.681218474632	529.134	9.04749	3.11121524929565e-05	0.000204371024276532
CG14265	77.3760315750859	0.302931203976047	154.449131946196	509.849	8.99393	3.84934195872845e-05	0.000248509930114249
CG9040	144.076331487098	0.595997285927313	287.556665688269	482.48	8.91432	0.00922860478405838	0.031564892012052
CG14852	81.242724250549	0.368297597538851	162.117150903559	440.18	8.78195	0.0154591967070795	0.0491171187073522
CG1850	127.59130450589	0.671228801514898	254.511380210265	379.172	8.56671	2.04020633223459e-26	2.76139554735007e-24
CG18649	360.186780339446	2.82751825683569	717.546042422056	253.772	7.98739	0.00921158821617487	0.031517603420422
CG13947	510.385011272	9.62907342938544	1011.14094911462	105.009	6.71437	3.75250906384805e-05	0.000242797140095561
lcs	82.9036780280238	1.63059112396867	164.176764932079	100.685	6.65371	1.22317405576461e-07	1.37297454282546e-06
CG12310	1070.55001042815	21.6859272469047	2119.41409360939	97.7322	6.61076	0.0111898424717222	0.0372887965562114
CG5278	11.722376826918	0.297998642963656	23.1467550108724	77.674	6.27936	0.00726305501449464	0.0256032587427976
CG13946	44.4950490304584	1.21172481590419	87.7783732450126	72.4408	6.17873	0.000100072329111545	0.000587117898618136
CG11893	13.4677795761511	0.368297597538851	26.5672615547634	72.1353	6.17263	0.00314104277685214	0.0124022177484935
lin-28	280.303154071877	8.50228501455662	552.104023129197	64.936	6.02095	8.27108254860999e-40	3.20918002886068e-37
CG18735	22.4183735860126	0.736595195077701	44.1001519769476	59.8703	5.90377	0.000102223076209005	0.000599132229140394
CG13461	36.0300392753822	1.40289143558021	70.6571871151842	50.3654	5.65436	0.00111430876237552	0.00504690816889144
Obp56a	619.787785376585	34.1956945899641	1205.37987616321	35.2495	5.13953	1.4888151179728e-06	1.32187703838317e-05
CG6216	16.5927757636988	1.03459383804136	32.1509576893562	31.0759	4.95773	0.00295076746795095	0.011734517706508
CG10005	1518.62966807801	98.1810276910338	2939.07830846499	29.9353	4.90378	2.36845881496235e-59	2.50626005510561e-56
CG9975	1193.82422521543	82.2997175518092	2305.34873287905	28.0116	4.80795	6.85087973660597e-81	1.59488480268187e-77
Gr64a	21.2846771424186	1.4731903901554	41.0961638946818	27.896	4.80199	0.00071147594787829	0.0033843808881501
CG6333	16.3033886901973	1.20185969387941	31.4049176865152	26.1303	4.70765	0.00572963256646218	0.0207895645491333
Cpr47Eb	59.6342772781827	4.8244018367175	114.444152719648	23.7219	4.56815	6.33283392506394e-05	0.000389198452416812
nompA	58.1826311016125	5.00847051721843	111.356791686007	22.2337	4.47468	1.30550822101442e-07	1.45139595917936e-06
CG9498	29.1493144253333	2.84231593987286	55.4563129107938	19.511	4.28621	0.000269100521385168	0.00141991390250379
Fmo-2	110.181890251728	11.851491319493	208.512289183964	17.5938	4.13699	5.61436450995083e-12	1.30181679075354e-10
CG13692	260.871915331692	28.5341619418046	493.209668721579	17.2849	4.11144	1.665450220029e-23	1.70051232992435e-21
CG17104	111.589919793873	12.3791947924708	210.800644795274	17.0286	4.08989	2.63953476546722e-06	2.23124071677839e-05
GstD3	1978.93898185162	233.671798685303	3724.20616501793	15.9378	3.99438	3.9254199498266e-22	3.04612588106544e-20
CG11966	45.6937962943027	5.48083295519523	85.9067596334101	15.674	3.9703	1.19809355451971e-05	8.7544312458314e-05
Oseg5	62.4462107142343	7.78048750251609	117.111933925953	15.052	3.91188	6.05794632795135e-07	5.86155405298036e-06
chinmo	41625.0021025404	5236.86472688789	78013.139478193	14.8969	3.89694	3.19846349792341e-87	1.24100383719428e-83
PH4alphaPV	26.1800468228194	3.34627888554971	49.0138147600892	14.6473	3.87256	0.00123810308432003	0.00552766212506745
BBS8	141.181128740265	18.1173228021289	264.244934678401	14.5852	3.86643	2.54465284542494e-13	7.12013440402555e-12
CG5756	100.57675849418	14.979775402142	186.173741586218	12.4283	3.63556	3.60005886217945e-09	5.31785344616356e-08
topi	180.58961929748	29.5383983725477	331.640840222411	11.2274	3.48896	4.54793592639108e-14	1.41167931155179e-12
fs(1)Yb	121.019141290964	20.3944799225505	221.643802659378	10.8678	3.44199	3.83190142825986e-10	6.83052566997623e-09
Imp	33931.1502087996	5747.02572537854	62115.2746922207	10.8082	3.43406	7.57445597891308e-13	1.99924416314168e-11
CG6023	378.22489762479	65.5223658023399	690.927429447239	10.5449	3.39847	5.89506967041071e-24	6.47345386448874e-22
mos	142.892785684584	25.6610075354557	260.124563833713	10.137	3.34155	7.18618824790003e-11	1.42742715367844e-09
alpha-Est10	219.343335464891	39.4296994174083	399.256971512373	10.1258	3.33996	1.1020125756873e-15	4.34828012915258e-14
ninaG	19.5154351283017	3.57891113495056	35.4519591216528	9.90579	3.30827	0.0155876314290699	0.0494656569886515
CG8503	865.634408956185	167.562738754968	1563.7060791574	9.33206	3.2222	8.79757522802837e-38	3.20011798919532e-35
f	482.875272198859	96.4189420882823	869.331602309436	9.01619	3.17252	1.17188437067365e-17	5.77997206552599e-16
St1	24.8786111706842	5.00353795620604	44.7536843851624	8.94441	3.16099	0.00844572295523655	0.0292398003207387
CG11674	68.5048205713159	14.1412807447891	122.868360397843	8.68863	3.11913	0.00117563485389845	0.00528354814647797
CG13640	22.4489578450018	4.70553931324238	40.1923763767612	8.5415	3.09449	0.0132761057897927	0.0429857778562413
CG17111	440.172189308837	99.1907984874762	781.153580130199	7.87526	2.97733	1.28398052232797e-21	9.34095829993598e-20
CG6293	316.216325320669	71.8780662470636	560.554584394275	7.79869	2.96323	1.31694802005651e-13	3.88082910214121e-12
CR43989	64.5359862092826	15.0690425595428	114.002929859022	7.56537	2.91941	5.90290663914585e-05	0.000365283536840286
Cyp4ac3	110.967898926405	26.0038802867086	195.931917566102	7.53472	2.91355	0.000185752930635169	0.0010247223282433
CG17801	120.231526620216	28.8390982874064	211.623954953026	7.33809	2.8754	1.16285540574373e-07	1.30905579524729e-06
CG10031	179.009993583463	43.0475899812802	314.972397185646	7.31684	2.87122	7.5259246622019e-06	5.80913548196486e-05
CG5527	76.4173327356888	18.4589524529801	134.375713018397	7.2797	2.86388	1.39783732263102e-05	0.000100561350033529
Dcr-2	95156.9711864461	24189.1264405101	166124.815932382	6.86775	2.77984	3.42281217239294e-52	2.49009585541586e-49
Cpr76Bc	374.763061198465	95.7821204683449	653.744001928585	6.82532	2.7709	4.00447864244463e-16	1.65291246092395e-14
CG42566	853.197913308424	224.223745771522	1482.17208084532	6.61024	2.7247	1.35258913071531e-28	2.34987126589944e-26
CG12592	124.365030255434	33.1489100151983	215.58115049567	6.50342	2.7012	2.95326848040734e-07	3.07478042146167e-06
[truncated: 3,611 more rows]

## Sheet: E
(e) Enriched KEGG pathways for commonly up-regulated genes (see c).
[truncated: 78 more rows]

[truncated: 1 more sheets: F]
